# Supplementary material for: Bacteroides-derived isovaleric acid enhances mucosal immunity by facilitating intestinal IgA response in broilers
Source: J Anim Sci Biotechnol. 2023 Jan 6;14:4. doi: 10.1186/s40104-022-00807-y (PMC9817248; doi:10.1186/s40104-022-00807-y)
Supplement: Supplementary file 5 — Additional file 5. Supplementary data of IgA mRNA sequencing [file 40104_2022_807_MOESM5_ESM.xlsx]

## Sheet: Sheet1
Frequency (%)
IGHV Gene	AA1	AA2	AA3	AA4	AA5	AA6	WLMB1	WLMB2	WLMB3	WLMB4	WLMB5	WLMB6
IGHV1-1*01	12.7588	16.7521	27.7556	12.1783	19.2304	17.1111	13.3129	16.7886	14.7965	16.9691	15.1221	16.451
IGHV1-51*02	2.73678	11.0481	11.0074	2.90929	13.5786	3.22065	8.07702	10.291	6.92265	2.73761	2.78792	3.64245
IGHV1-38*01	9.83579	6.25767	5.60418	16.2045	1.18261	4.27285	5.44509	7.11698	11.5878	0.965859	2.18567	4.96296
IGHV1-11*01	10.9707	11.3207	6.16821	0.087353	0.0507393	0.0918628	3.99149	6.26329	5.69004	0.252713	0.118106	1.3139
IGHV1S3*01	2.76866	6.66707	6.7892	5.09055	0.924363	2.96969	5.26289	3.12772	4.32812	1.09792	2.87942	3.25064
IGHV1-19*01	11.1372	1.4052	1.4319	0.294436	0.926905	1.37657	4.98155	4.55547	5.18226	2.00326	1.35287	1.45257
IGHV1-9*01	6.75986	1.31438	0.75266	0.219252	0.205526	0.41461	4.25067	2.29908	3.00312	1.0379	3.43745	1.72955
IGHV1-35*01	1.34146	2.73708	3.2946	1.25758	3.69107	3.69753	7.26032	0.572313	3.30953	3.39776	3.90554	2.21504
IGHV1-62D-1*01	1.59919	4.08559	3.50708	0.0260755	0.00327968	0.00294432	1.97111	2.40957	3.15981	0.00770923	0	0
IGHV1-2*01	1.7515	2.8386	2.66272	2.9604	8.41122	5.34115	1.53006	4.71118	5.08914	4.83497	4.86901	6.09605
IGHV1-63*02	6.17557	0.838608	0.698743	0.129943	0.114994	0.784956	1.9968	3.71973	4.81818	0.615903	0.192352	0.329491
IGHV1S1*01	1.08105	2.88545	2.27362	0.927072	0.406406	0.515551	2.65209	2.86883	3.39961	0.742463	1.4037	3.88853
IGHV1-76*01	0.897565	2.82501	3.68707	3.02493	0.487906	1.43604	0.688058	2.14506	0.279663	1.70078	0.642771	0.600272
IGHV1-72*01	4.19041	0.399131	0.446342	0.757146	3.7908	0.583172	2.93732	1.97747	2.08803	0.837865	0.323884	0.390642
IGHV1-41*01	0.831496	1.32132	1.58183	0.764013	0.171131	0.595391	2.93732	1.97788	2.08072	0.481099	1.04822	0.453368
IGHV1-4*01	0.987124	3.24062	1.98678	0	0	0.00294432	2.23265	2.58106	2.9046	0	0	0
IGHV1-26*02	1.53681	2.10252	1.55678	0.173619	0.0258274	0.122189	1.29801	1.92068	1.54932	0.619458	0.147128	0.285522
IGHV1-13*01	1.53681	2.10252	1.5565	1.7584	3.07116	5.49126	1.16125	5.31742	0.254152	4.90894	4.89087	5.84397
IGHV1-81*01	1.80943	0.473172	0.441543	1.45388	0.292943	0.235742	2.61925	1.02942	2.29129	0.541573	0.275279	0.0993253
IGHV1-6*01	1.32829	1.67736	1.15782	0	0	0	3.39692	1.79312	0.330433	0.000256974	0	0.000609981
IGHV1-51*01	1.32728	1.67563	1.15726	0	0	0	1.08324	1.37725	0.763109	0.000256974	0	0.000609981
IGHV1-23*01	0.957676	1.91467	0.819172	0.139504	0.201263	0.127097	2.70755	0.52003	1.69647	0.121506	0.29148	0.0887014
IGHV1-36*01	2.6385	0.211857	0.378308	0.922335	2.53906	1.03395	1.63443	1.39553	1.4481	0.856131	2.73613	0.367971
IGHV1-5*01	1.66052	1.14316	0.970997	0	0	0.00294432	1.15864	1.91375	0.495737	0.00728094	0	0.00304991
IGHV1-35*02	1.07094	0.525667	0.47549	1.7139	0.383312	1.46171	2.54561	0.232931	1.79125	2.52019	1.2647	1.40306
IGHV1-14*01	0.224716	1.11887	1.05177	2.94488	0.57162	0.464025	0.510731	0.839414	1.31489	0.799447	0.139557	0.414838
IGHV1-73*01	0.476405	1.19117	1.01756	2.85853	0.57162	0.600347	1.8535	0.955796	0.0648952	0.799447	0.112554	0.416363
IGHV1-70*01	0.147825	1.17425	1.31866	0.000651888	0.00225478	0	1.43695	0.869174	0.841199	0.0248623	0.0133753	0.0145887
IGHV1-39*01	0.868327	0.400866	0.169266	0	0.00381262	0.00098144	1.43695	0.869982	0.839918	0.00539646	0.00842896	0.0304991
IGHV1-32*02	0.330132	0.147505	0.134266	0.000651888	0.00225478	0.00171752	0.664083	1.09975	1.11038	0.0248623	0.0103469	0.0145887
IGHV1-16*01	1.37804	0.378885	0.175095	0.000651888	0.00225478	0.00171752	1.40247	0.436169	0.68909	0.0248623	0.0133753	0.00569316
IGHV1-50*01	0.349764	1.03326	0.864895	0.169839	0.148091	0.124643	0.232164	0.331436	1.35787	0.148917	0.0885798	0.0511876
IGHV1-15*01	0.210118	0.816916	0.691579	0.368404	0.784457	0.837267	0.370708	0.269324	0.672024	0.369465	0.820284	1.25768
IGHV1-78*01	1.09254	0.308314	0.24533	0.119947	0.520717	0.55157	0.252075	0.818003	0.203457	0.320832	0.792675	0.334829
IGHV1-36*02	0.0612443	0.143166	0.815427	0.37527	0.990517	2.71516	0.598503	0.193812	0.326637	1.3238	1.50863	0.574348
IGHV1-40*01	0.123537	0.338393	0.612869	0.262059	0.398303	1.53492	0.674342	0.520703	0.0896519	0.32049	1.94987	0.322528
IGHV1-28*01	0.177441	0.811276	0.399917	0.318034	0.968201	2.22866	0.184614	0.308375	0.436974	1.39674	1.56016	1.51946
IGHV1-18*01	0.124796	0.368762	0.801122	0.107518	0.0668097	0.301499	0.0658981	0.260975	0.0762807	0.430432	0.520274	0.287301
IGHV1-28N*01	0.283486	0.0650756	0.0477831	1.52924	2.7624	11.5402	0.184448	0.280803	0.407492	3.6552	4.52055	6.423
IGHV1-20*01	0.273418	0.0650756	0.0477831	0.967619	0.94154	0.499259	0.244138	0.0906274	0.315227	0.935129	1.45119	0.851788
IGHV1-34*01	0.188893	0.426173	0.144169	0.357886	0.0964361	0.168611	0.469693	0.19701	0.183979	0.257831	0.50382	0.393641
IGHV1-3*01	0.188893	0.426173	0.144169	1.46597	1.57833	1.55342	0.0820477	0.71906	0.039862	2.88098	2.904	2.32194
IGHV1-12*01	0.483243	0.157628	0.128764	0.0052151	0.212496	0.0515256	0.170248	0.292317	0.299015	0.039831	0.0701572	0.379815
IGHV1-22*01	0.0276858	0.555312	0.297796	0.00130378	0.0217278	0.0318968	0.216167	0.0441691	0.18237	0.0199155	0.127191	0.00762476
IGHV1-54*01	0.0322162	0.378885	0.126376	0.189526	0.0699527	0.0205121	0.121136	0.0674655	0.0150299	0.25237	0.133349	0.0624214
IGHV1-42*01	0.562944	0.0375993	0.151122	0	0.00375796	0	0.0366408	0.435799	0.00150802	0	0	0
IGHV1-75*01	0.201813	0.189732	0.225665	1.12916	0.342166	0.100598	0.0629115	0.147859	0.243118	0.349249	0.093728	0.186248
IGHV1S7*01	0.111582	0.151843	0.381937	0	0.00375796	0	0.269358	0.0498249	0.0829914	0	0	0
IGHV1-61-2*01	0.251689	0.105567	0.241725	0.169534	0.0699527	0.0293451	0.0257177	0.104935	0.0362428	0.251342	0.133349	0.0624214
IGHV1-46*01	0.31587	0.0325378	0.0757366	0	0.00375796	0	0.0480201	0.112914	0.0604968	0	0	0
IGHV1-31*01	0.618064	0.0289225	0.0152176	0.26584	0.780016	0.930749	0.0645845	0.0558846	0.175886	0.365375	0.336654	0.453267
IGHV1-62*01	0.157725	0.299348	0.154634	1.49087	1.08072	0.858221	0.0645845	0.0554806	0.175886	2.74862	1.03328	1.08546
IGHV1S8*01	0.452788	0.0195227	0.0228263	11.8955	5.96481	9.41825	0.185914	0.0273027	0.0371727	11.906	8.78777	8.66249
IGHV1-60*02	0.0478209	0.2201	0.189845	0.0451976	0.0227118	0	0.0605195	0.0581066	0.0216401	0	0	0.00304991
IGHV1-62D*01	0.011326	0.247287	0.204852	0.0469359	0.156509	0.0279711	0.0620957	0.0514408	0.150023	0.20832	0.192099	0.15951
IGHV1-61*02	0.0880911	0.277656	0.0312311	0	0.00163984	0.00294432	0.151195	0.125067	0.0110086	0.00128487	0.00151418	0
IGHV1S9*01	0.00503378	0.0824291	0.141172	0.217296	0.0116155	0.0221806	0.0735581	0.0255857	0.0681626	0.213481	0.276591	0.0879389
IGHV1-48*01	0	0	0.224752	0	0.000819919	0	0.122795	0.0474683	0.0151305	0.0244126	0.0090851	0
IGHV1-44*01	0.0251689	0.0964566	0.0913521	0.00695347	0.00498784	0.0191381	0.122795	0.0474683	0.0142257	0.0213289	0.011104	0.0142329
IGHV1-56*01	0.175553	0.00867675	0.0134617	0.00173837	0.0654978	0	0.0981972	0.0410718	0.0189508	0.0102361	0.00161513	0.0284658
IGHV1-77*01	0.000838963	0.032827	0.120617	0.00673618	0.0776873	0.00269896	0.0012444	0.0706974	0.0143262	0.0736231	0.094586	0.104663
IGHV1S10*01	0.0534839	0.00867675	0.0772583	0.0052151	0.00901911	0.0191381	0.0629253	0.0117829	0.00490107	0.0379037	0.134005	0.114473
IGHV1-62D-3*01	0.0362432	0.0173535	0.0650843	0.00260755	0.00860915	0	0.0458217	0.0510368	0.0196043	0.0285884	0.0460312	0.0261784
IGHV1-57*01	0	0.032827	0.0616194	0.0395479	0.362199	0.115172	0.0168686	0.00454483	0.0120642	0.373576	0.051987	0.0998844
IGHV1-59*01	0.0176182	0.00867675	0.00842818	0.137679	0.148091	0.128912	0.0115453	0.010268	0.0207353	0.148917	0.0885798	0.0511876
IGHV1-60*01	0.0490793	0.00867675	0	0.0888306	0.146902	0.114632	0.00774295	0.00757472	0.0385048	0.148917	0.0885798	0.0432578
IGHV1-30*02	0.0490793	0	0.00842818	1.03389	2.21107	2.67374	0.00972017	0.0424858	0	5.32594	2.30136	2.62607
IGHV1-43*01	0.00125844	0	0.0344151	0	0.000819919	0.0461277	0.0200487	0.00605978	0.0140749	0.0217143	0.0348262	0.0595748
IGHV1-10*01	0.0297832	0	0	0.625769	3.16412	2.55292	0.00663682	0.00605978	0.00150802	1.18756	2.1186	4.19565
IGHV1-25*01	0	0.00390454	0.0217728	0.926767	0.94154	0.798794	0.0016592	0.00201993	0.0211123	0.935129	1.45119	0.851788
IGHV1-61*03	0	0	0.0180035	0.000869184	0.000273306	0	0.0113656	0.0100996	0.000754011	0	0	0
IGHV1S2*01	0	0	0.0180035	1.38426	1.57833	2.09636	0.0170068	0.000673309	0	2.88047	2.904	2.32194
IGHV1-30*01	0	0.0057845	0	0.166536	0.292807	0.481397	0.00926389	0.00387153	0.000301604	0.790624	2.01144	1.1001
IGHV1-30N*01	0	0.0057845	0	0.00391133	0.0270573	0	0.00835133	0.00387153	0.00067861	0.0109214	0.00151418	0.00762476
IGHV1-30D*01	0.00503378	0	0	0.40643	0.0167537	0.230246	0.00926389	0.00306356	0.000301604	0.0594253	0.116087	0.0904805
IGHV1-74*01	0	0.00433838	0	1.76492	0.143144	0.569579	0.00373321	0.00605978	0.00150802	4.28113	0.891097	1.70612
IGHV1-80*01	0	0.00433838	0	0.640154	0.194539	0.0235546	0.000829602	0.000504982	0.00904813	0.089941	0	0.100647
IGHV1-71*01	0	0	0.00156858	0.309994	0.0622455	0.387276	0.00179747	0.00100996	0	0.249479	1.00895	1.05222
IGHV1-55*01	0	0	0.000936465	0	0	0	0	0	0.00150802	0	0	0
IGHV1-53*01	0	0	0.000936465	0	0.000819919	0	0.0013965	0	0	0.00128487	0.00151418	0
IGHV1-21*01	0	0	0.000936465	3.74075	1.44196	1.12802	0	0.00121196	0	1.51551	1.44695	1.11418
IGHV1-21*02	0	0	0	0.00130378	0.00389461	0	0	0.00121196	0	0.00685265	0.0151418	0.00101664
IGHV1-17*01	0	0	0	7.97785	9.39046	2.7946	0.000829602	0	0	3.99469	6.63051	2.91779
IGHV1-79*01	0	0	0	0.00391133	0	0	0	0	0.000754011	0	0	0.00304991
IGHV1-45*01	0	0	0	0.00195566	0	0	0	0	0	0	0	0
IGHV1-47*01	0	0	0	0.0488481	0.0170816	0.0991255	0	0	0	0.150758	0.209159	0.0571857
IGHV1-49*01	0	0	0	0.0825725	0.0532947	0.0999597	0	0	0	0.201061	0.213853	0.0396488
IGHV1S4*01	0	0	0	0.147979	0.341428	0.0914212	0	0	0	0.0480756	0.0540059	0.0181469
IGHV1S5*01	0	0	0	0.145979	0.449821	0.015703	0	0	0	0.0488465	0.086258	0.000609981
