# Supplementary material for: Bacteroides-derived isovaleric acid enhances mucosal immunity by facilitating intestinal IgA response in broilers
Source: J Anim Sci Biotechnol. 2023 Jan 6;14:4. doi: 10.1186/s40104-022-00807-y (PMC9817248; doi:10.1186/s40104-022-00807-y)
Supplement: Supplementary file 6 — Additional file 6. Supplementary data of 16S rDNA sequencing in IgA + Bacteria [file 40104_2022_807_MOESM6_ESM.xlsx]

## Sheet: AA_IgA-WLMB_IgA.wilcox.t
Relative abundance of IgA-coated bacteria (%)
Phylum	mean(AA-IgA)	SD(AA-IgA)	mean(WLMB_IgA)	SD(WLMB_IgA)	p.value	FDR		Class	mean(AA-IgA)	SD(AA-IgA)	mean(WLMB-IgA)	SD(WLMB-IgA)	p.value	FDR		Order	mean(AA-IgA)	SD(AA-IgA)	mean(WLMB-IgA)	SD(WLMB-IgA)	p.value	FDR		Family	mean(AA-IgA)	SD(AA-IgA)	mean(WLMB-IgA)	SD(WLMB-IgA)	p.value	FDR		Genus	mean(AA-IgA)	SD(AA-IgA)	mean(WLMB-IgA)	SD(WLMB-IgA)	p.value	FDR
Acidobacteria	0.000548	0.001342	0.00054	0.001322	1	1		Acidobacteria_Gp16	0.000548	0.001342	0	0	0.404657	0.485588		Acidimicrobiales	0.001655	0.001813	0.001657	0.004059	0.445976	0.550912		Acetobacteraceae	0	0	0.000542	0.001328	0.404657	0.497682		Abiotrophia	0.001648	0.002753	0.002724	0.003868	0.788821	0.876006
Actinobacteria	0.810614	1.15835	11.2537	7.42062	0.008239	0.038449		Acidobacteria_Gp4	0	0	0.00054	0.001322	0.404657	0.485588		Actinomycetales	0.287007	0.223753	4.98373	4.91628	0.005075	0.051668		Acidaminococcaceae	0	0	0.015259	0.015332	0.002778	0.062969		Acetanaerobacterium	0	0	0.002184	0.004006	0.175734	0.363528
Bacteroidetes	49.6491	15.0468	53.2022	11.1607	0.810181	1		Actinobacteria	0.810067	1.15846	11.2537	7.42062	0.008239	0.049434		Aeromonadales	0.054523	0.047353	0.079629	0.038586	0.378478	0.496752		Acidimicrobiaceae	0.001655	0.001813	0.001657	0.004059	0.445976	0.536173		Achromobacter	0.001657	0.002779	0.009323	0.005653	0.041596	0.179117
Candidatus_Saccharibacteria	0.001107	0.001715	0.001622	0.001777	1	1		Alphaproteobacteria	1.50326	0.848331	1.91857	1.89001	0.810181	0.883834		Alteromonadales	0	0	0.008522	0.014718	0.028441	0.080427		Actinomycetaceae	0.008837	0.011036	4.1724	4.91143	0.004772	0.062969		Acidovorax	0.001657	0.002779	0.032709	0.049854	0.027768	0.146928
Chloroflexi	0.001096	0.002684	0.023533	0.017767	0.006151	0.038449		Bacilli	26.3525	11.6234	16.4574	6.97016	0.229766	0.306355		Bacillales	18.1164	17.9305	0.783014	1.22989	0.045328	0.111987		Aerococcaceae	0.017027	0.018938	0.034044	0.023551	0.297953	0.462043		Acinetobacter	5.76075	5.5997	1.66556	1.36203	0.297953	0.51747
Cyanobacteria	0.018181	0.015947	0.050697	0.037398	0.108695	0.21739		Bacteroidia	0.010468	0.008232	0.236021	0.217231	0.005075	0.049208		Bacteroidales	0.010468	0.008232	0.236021	0.217231	0.005075	0.051668		Aeromonadaceae	0.054523	0.047353	0.079629	0.038586	0.378478	0.497682		Actinomyces	0.008837	0.011036	4.07644	4.88346	0.004772	0.105458
Firmicutes	26.6681	11.5246	18.1574	7.76541	0.378478	0.529869		Betaproteobacteria	3.26141	1.70366	6.09027	2.65728	0.065552	0.126874		Bdellovibrionales	0.001105	0.002707	0.022362	0.043394	0.060079	0.129518		Alcaligenaceae	0.003295	0.004196	0.016574	0.011136	0.02948	0.105754		Actinomycetospora	0	0	0.001079	0.001673	0.175734	0.363528
Fusobacteria	0.001636	0.001792	0.016822	0.020914	0.192225	0.336394		Clostridia	0.259869	0.341239	1.53786	1.53676	0.013065	0.05226		Bifidobacteriales	0.340841	0.782833	5.92442	7.54755	0.019373	0.077284		Alteromonadaceae	0	0	0.002742	0.002459	0.028441	0.105754		Aeriscardovia	0.001657	0.002779	1.68727	1.75677	0.004337	0.105458
Proteobacteria	22.8485	6.18013	17.2546	4.25268	0.229766	0.357414		Cyanobacteria	0.018181	0.015947	0.050697	0.037398	0.108695	0.173912		Burkholderiales	3.2537	1.70522	6.02564	2.69619	0.092696	0.14974		Aurantimonadaceae	0.001625	0.002702	0.001632	0.002684	1	1		Aerococcus	0.008854	0.007957	0.017335	0.013783	0.229766	0.440733
Spirochaetes	0	0	0.008124	0.013921	0.07401	0.17269		Cytophagia	0	0	0.003859	0.003851	0.028441	0.075843		Campylobacterales	0.005438	0.007216	0.012321	0.019192	0.933836	1		Bacillaceae	1.93375	1.45603	0.639774	1.12723	0.065552	0.175352		Aeromonas	0.054523	0.047353	0.079629	0.038586	0.378478	0.51747
Synergistetes	0	0	0.006542	0.008983	0.07401	0.17269		Deltaproteobacteria	0.001105	0.002707	0.035458	0.045135	0.026279	0.075843		Caulobacterales	0.216868	0.059827	0.615369	0.793369	0.128205	0.192308		Bacillaceae_2	0	0	0.000552	0.001353	0.404657	0.497682		Agromyces	0.001083	0.001678	0.000527	0.00129	0.46195	0.570008
Tenericutes	0	0	0.003874	0.004393	0.07401	0.17269		Epsilonproteobacteria	0.005438	0.007216	0.012321	0.019192	0.933836	0.974438		Clostridiales	0.259869	0.341239	1.53347	1.53714	0.013065	0.068591		Bacillales	0.001655	0.001813	0.024385	0.041052	0.034087	0.113978		Akkermansia	0.000554	0.001358	0	0	0.404657	0.51747
Unclassified	0.000536	0.001312	0.019146	0.016374	0.003665	0.038449		Erysipelotrichia	0.00773	0.006157	0.03338	0.012077	0.005075	0.049208		Coriobacteriales	0.17725	0.271856	0.325403	0.428621	0.378478	0.496752		Bacteriovoracaceae	0.000552	0.001353	0.021257	0.043955	0.129073	0.260581		Alcaligenes	0.001638	0.001795	0.004413	0.004916	0.36113	0.51747
Verrucomicrobia	0.000554	0.001358	0.001084	0.002656	1	1		Flavobacteriia	46.6549	17.8047	52.873	11.0979	0.810181	0.883834		Cytophagales	0	0	0.003859	0.003851	0.028441	0.080427		Bacteroidaceae	0.001109	0.002717	0.141712	0.164196	0.003665	0.062969		Alishewanella	0	0	0.002742	0.002459	0.028441	0.146928
								Fusobacteriia	0.001636	0.001792	0.016822	0.020914	0.192225	0.271376		Desulfovibrionales	0	0	0.012005	0.016282	0.07401	0.129518		Bdellovibrionaceae	0.000552	0.001353	0.001105	0.002706	1	1		Alistipes	0.000552	0.001353	0.002706	0.003803	0.340754	0.51747
								Gammaproteobacteria	18.0773	6.04117	9.19695	3.0905	0.020241	0.069398		Enterobacteriales	0.011597	0.020608	0.061159	0.049934	0.030348	0.080427		Bifidobacteriaceae	0.340841	0.782833	5.92442	7.54755	0.019373	0.098445		Alkanindiges	0	0	0.000527	0.00129	0.404657	0.51747
								Mollicutes	0	0	0.003874	0.004393	0.07401	0.126874		Erysipelotrichales	0.00773	0.006157	0.03338	0.012077	0.005075	0.051668		Bradyrhizobiaceae	0.000554	0.001358	0.002729	0.003869	0.340754	0.497682		Allobaculum	0	0	0.002202	0.001708	0.028441	0.146928
								Negativicutes	0.045802	0.09214	0.120034	0.064735	0.065081	0.126874		Flavobacteriales	46.6549	17.8047	52.873	11.0979	0.810181	0.945211		Brevibacteriaceae	0.051645	0.03785	0.101732	0.055031	0.173485	0.308255		Alloprevotella	0.003866	0.002482	0.003294	0.002939	0.686838	0.79433
								Sphingobacteriia	2.98373	3.0335	0.079015	0.085593	0.128205	0.192308		Fusobacteriales	0.001636	0.001792	0.016822	0.020914	0.192225	0.278395		Brucellaceae	0.034707	0.032441	0.393275	0.803551	0.092696	0.202418		Amaricoccus	0	0	0.00054	0.001322	0.404657	0.51747
								Spirochaetia	0	0	0.008124	0.013921	0.07401	0.126874		Gaiellales	0	0	0.001105	0.002706	0.404657	0.515018		Burkholderiaceae	1.22587	1.75576	5.85788	2.68118	0.013065	0.073577		Anaerococcus	0	0	0.001105	0.001714	0.175734	0.363528
								Synergistia	0	0	0.006542	0.008983	0.07401	0.126874		Lactobacillales	8.23608	10.669	15.6744	6.93763	0.297953	0.417134		Burkholderiales_incertae_sedis	0	0	0.005477	0.004965	0.028441	0.105754		Anaerofilum	0	0	0.000542	0.001328	0.404657	0.51747
								Thermomicrobia	0.001096	0.002684	0.023533	0.017767	0.006151	0.049208		Legionellales	0	0	0.002727	0.002448	0.028441	0.080427		Campylobacteraceae	0.00109	0.001689	0.004589	0.009734	0.924102	1		Anaerostipes	0	0	0.002742	0.003795	0.07401	0.233076
								Unclassified	0.004409	0.006201	0.040925	0.034248	0.012907	0.05226		Methylophilales	0.002773	0.006792	0.049676	0.072557	0.016059	0.074942		Carnobacteriaceae	2.3296	3.42919	0.011449	0.01201	0.008239	0.062969		Anaerotruncus	0	0	0.000578	0.001416	0.404657	0.51747
								Verrucomicrobiae	0.000554	0.001358	0.001084	0.002656	1	1		Mycoplasmatales	0	0	0.003874	0.004393	0.07401	0.129518		Caulobacteraceae	0.216868	0.059827	0.615369	0.793369	0.128205	0.260581		Anoxybacillus	0.22922	0.191217	0.15074	0.075775	0.936186	0.987676
																Neisseriales	0.004403	0.009301	0.012663	0.011223	0.081262	0.13652		Cellulomonadaceae	0	0	0.003836	0.004882	0.028441	0.105754		Aquabacterium	0	0	0.005477	0.004965	0.028441	0.146928
																Oceanospirillales	0.000554	0.001358	0.001156	0.002832	1	1		Chitinophagaceae	0	0	0.005811	0.012707	0.175734	0.308255		Aquicella	0	0	0.002187	0.001697	0.028441	0.146928
																Pasteurellales	0.003858	0.004386	0.014226	0.025513	1	1		Clostridiaceae	0.003295	0.004196	0.009838	0.013603	0.561149	0.667144		Arcicella	0	0	0.003859	0.003851	0.028441	0.146928
																Pseudomonadales	17.9298	6.19111	8.84045	3.11432	0.020241	0.077284		Clostridiales	0.002198	0.003983	0.013943	0.014245	0.041596	0.134872		Arsenicicoccus	0	0	0.001663	0.001823	0.07401	0.233076
																Rhizobiales	1.23846	0.822131	1.15358	1.10584	0.810181	0.945211		Comamonadaceae	2.02343	2.09827	0.129746	0.085213	0.229766	0.372499		Arthrobacter	0.02616	0.022989	0.10343	0.099877	0.013065	0.125305
																Rhodobacterales	0.039115	0.023766	0.077124	0.01345	0.013065	0.068591		Conexibacteraceae	0.000548	0.001342	0	0	0.404657	0.497682		Atopobium	0	0	0.253777	0.434959	0.002778	0.105458
																Rhodocyclales	0.000536	0.001312	0.000552	0.001353	1	1		Coriobacteriaceae	0.17725	0.271856	0.325403	0.428621	0.378478	0.497682		Aureimonas	0.001625	0.002702	0.001632	0.002684	1	1
																Rhodospirillales	0	0	0.001647	0.001807	0.07401	0.129518		Corynebacteriaceae	0.064829	0.07089	0.14109	0.091219	0.229766	0.372499		Avibacterium	0	0	0.002312	0.005664	0.404657	0.51747
																Selenomonadales	0.045802	0.09214	0.120034	0.064735	0.065081	0.129518		Coxiellaceae	0	0	0.002187	0.001697	0.028441	0.105754		Bacillus	1.70453	1.50119	0.486899	1.12429	0.065552	0.233076
																Solirubrobacterales	0.003314	0.005558	0.003292	0.005134	0.928859	1		Cytophagaceae	0	0	0.003859	0.003851	0.028441	0.105754		Bacteroides	0.001109	0.002717	0.141712	0.164196	0.003665	0.105458
																Sphaerobacterales	0.001096	0.002684	0.023533	0.017767	0.006151	0.051668		Dermabacteraceae	0.011586	0.016863	0.031894	0.038625	0.170466	0.308255		Barnesiella	0.000554	0.001358	0.002724	0.003793	0.252951	0.476542
																Sphingobacteriales	2.98373	3.0335	0.079015	0.085593	0.128205	0.192308		Dermatophilaceae	0.000552	0.001353	0.002187	0.002695	0.340754	0.497682		Bdellovibrio	0	0	0.000552	0.001353	0.404657	0.51747
																Sphingomonadales	0.008819	0.009326	0.070302	0.058038	0.008127	0.056889		Desulfovibrionaceae	0	0	0.012005	0.016282	0.07401	0.179979		Bifidobacterium	0.000554	0.001358	1.87461	4.49368	0.006151	0.107836
																Spirochaetales	0	0	0.008124	0.013921	0.07401	0.129518		Dietziaceae	0.00165	0.002755	0.00389	0.0033	0.266554	0.425691		Bilophila	0	0	0.001611	0.002711	0.175734	0.363528
																Synergistales	0	0	0.006542	0.008983	0.07401	0.129518		Enterobacteriaceae	0.011597	0.020608	0.061159	0.049934	0.030348	0.105754		Blastococcus	0	0	0.001627	0.003985	0.404657	0.51747
																Unclassified	0.023138	0.021936	0.11405	0.038777	0.005075	0.051668		Enterococcaceae	1.20754	2.06845	0.214399	0.348455	0.173485	0.308255		Blautia	0.109039	0.1552	0.042742	0.018968	0.810181	0.881176
																Verrucomicrobiales	0.000554	0.001358	0.001084	0.002656	1	1		Erysipelotrichaceae	0.00773	0.006157	0.03338	0.012077	0.005075	0.062969		Bosea	0.000554	0.001358	0.001632	0.002755	0.599266	0.702473
																Xanthomonadales	0.076963	0.128415	0.189083	0.128857	0.030639	0.080427		Eubacteriaceae	0.000536	0.001312	0.002755	0.002455	0.060808	0.175352		Brachybacterium	0.011586	0.016863	0.031894	0.038625	0.170466	0.363528
																								Family_I	0.017627	0.014777	0.050697	0.037398	0.077648	0.180616		Bradyrhizobium	0	0	0.001097	0.0017	0.175734	0.363528
																								Flavobacteriaceae	46.6549	17.8047	52.873	11.0979	0.810181	0.903014		Brevibacterium	0.051645	0.03785	0.101732	0.055031	0.173485	0.363528
																								Fusobacteriaceae	0.001636	0.001792	0.014075	0.018274	0.192225	0.321376		Brevundimonas	0.164306	0.089689	0.46933	0.813799	0.936186	0.987676
																								Gaiellaceae	0	0	0.001105	0.002706	0.404657	0.497682		Burkholderia	1.20277	1.74361	5.82615	2.68189	0.013065	0.125305
																								Geodermatophilaceae	0	0	0.002169	0.005313	0.404657	0.497682		Butyricicoccus	0.001107	0.001715	0.003294	0.005531	0.775029	0.865244
																								Halomonadaceae	0.000554	0.001358	0.001156	0.002832	1	1		Campylobacter	0.00109	0.001689	0.004589	0.009734	0.924102	0.987676
																								Helicobacteraceae	0.004348	0.00632	0.007733	0.018941	0.445976	0.536173		Castellaniella	0	0	0.001105	0.001714	0.175734	0.363528
																								Hyphomicrobiaceae	0.000548	0.001342	0.00221	0.002671	0.182287	0.314592		Catellicoccus	2.3285	3.43007	0.004943	0.007771	0.007796	0.109664
																								Intrasporangiaceae	0.001102	0.001708	0.010436	0.009182	0.056204	0.167051		Cellulomonas	0	0	0.003836	0.004882	0.028441	0.146928
																								Kineosporiaceae	0.000554	0.001358	0.000552	0.001353	1	1		Cellulosimicrobium	0.025673	0.018288	0.006577	0.010066	0.030348	0.146928
																								Lachnospiraceae	0.178002	0.249701	0.983445	1.30072	0.045328	0.138574		Cellvibrio	0.001664	0.004075	0.018335	0.018816	0.026279	0.146928
																								Lactobacillaceae	4.55789	5.84275	15.3417	6.90869	0.013065	0.073577		Chryseobacterium	0.628059	0.674921	0.006568	0.00687	0.044951	0.189693
																								Legionellaceae	0	0	0.00054	0.001322	0.404657	0.497682		Cloacibacillus	0	0	0.006542	0.008983	0.07401	0.233076
																								Leptotrichiaceae	0	0	0.002747	0.005218	0.175734	0.308255		Clostridium_III	0.005527	0.012032	0	0	0.175734	0.363528
																								Leuconostocaceae	0.002203	0.002689	0.007752	0.006231	0.192225	0.321376		Clostridium_IV	0.002216	0.004029	0.003263	0.002878	0.441788	0.55681
																								Methylobacteriaceae	0.018749	0.012867	0.060445	0.029213	0.013065	0.073577		Clostridium_XVIII	0.001662	0.002782	0.007023	0.006656	0.199856	0.394109
																								Methylophilaceae	0.002773	0.006792	0.049676	0.072557	0.016059	0.085916		Clostridium_XlVa	0.00109	0.001689	0.002166	0.001679	0.441788	0.55681
																								Microbacteriaceae	0.028003	0.031243	0.032606	0.029581	0.809855	0.903014		Clostridium_XlVb	0	0	0.000542	0.001328	0.404657	0.51747
																								Micrococcaceae	0.044199	0.031556	0.270863	0.181843	0.005075	0.062969		Clostridium_sensu_stricto	0.003295	0.004196	0.008209	0.014188	1	1
																								Micromonosporaceae	0	0	0.000527	0.00129	0.404657	0.497682		Cohnella	0	0	0.000552	0.001353	0.404657	0.51747
																								Moraxellaceae	5.76075	5.5997	1.67152	1.36346	0.297953	0.462043		Comamonas	0.019283	0.012223	0.044658	0.026695	0.092696	0.271651
																								Mycobacteriaceae	0.001088	0.001686	0.013026	0.009872	0.007155	0.062969		Conexibacter	0.000548	0.001342	0	0	0.404657	0.51747
																								Mycoplasmataceae	0	0	0.003874	0.004393	0.07401	0.179979		Coprobacter	0	0	0.000542	0.001328	0.404657	0.51747
																								Nakamurellaceae	0.000536	0.001312	0	0	0.404657	0.497682		Corynebacterium	0.064829	0.07089	0.14109	0.091219	0.229766	0.440733
																								Neisseriaceae	0.004403	0.009301	0.012663	0.011223	0.081262	0.185001		Cupriavidus	0.019218	0.012984	0.019047	0.007102	0.688921	0.79433
																								Nocardiaceae	0.003308	0.004185	0.00332	0.002197	1	1		Delftia	2.00138	2.10901	0.049103	0.073599	0.173485	0.363528
																								Nocardioidaceae	0.011526	0.013346	0.012696	0.020046	1	1		Desemzia	0	0	0.000545	0.001334	0.404657	0.51747
																								Oxalobacteraceae	0.000552	0.001353	0.004501	0.005215	0.129073	0.260581		Desulfovibrio	0	0	0.010393	0.015735	0.07401	0.233076
																								Paenibacillaceae	0.00219	0.001697	0.004818	0.007992	0.797648	0.903014		Devosia	0.000548	0.001342	0.000552	0.001353	1	1
																								Paenibacillaceae_2	0.013668	0.011114	0.016491	0.006169	0.810181	0.903014		Dietzia	0.00165	0.002755	0.00389	0.0033	0.266554	0.493359
																								Pasteurellaceae	0.003858	0.004386	0.014226	0.025513	1	1		Eikenella	0.000552	0.001353	0.002133	0.003837	0.599266	0.702473
																								Peptococcaceae	0.000552	0.001353	0.027482	0.018331	0.006151	0.062969		Empedobacter	0.000552	0.001353	0	0	0.404657	0.51747
																								Peptoniphilaceae	0	0	0.001105	0.001714	0.175734	0.308255		Enhydrobacter	0	0	0.005437	0.003876	0.009622	0.119426
																								Peptostreptococcaceae	0.027824	0.047949	0.375317	0.275841	0.012436	0.073577		Ensifer	0	0	0.00113	0.001752	0.175734	0.363528
																								Phyllobacteriaceae	1.17842	0.801234	0.668415	0.302927	0.378478	0.497682		Enterococcus	1.20754	2.06845	0.214399	0.348455	0.173485	0.363528
																								Planococcaceae	16.14	16.5811	0.00538	0.006598	0.007796	0.062969		Escherichia	0.007736	0.014231	0.026543	0.02174	0.030348	0.146928
																								Porphyromonadaceae	0.003835	0.00386	0.036074	0.015948	0.008127	0.062969		Eubacterium	0.000536	0.001312	0.002755	0.002455	0.060808	0.233076
																								Prevotellaceae	0.004971	0.004563	0.028696	0.023178	0.077648	0.180616		Exiguobacterium	0	0	0.018421	0.04198	0.07401	0.233076
																								Promicromonosporaceae	0.025673	0.018288	0.006577	0.010066	0.030348	0.105754		Facklamia	0.006525	0.010966	0.000552	0.001353	0.46195	0.570008
																								Propionibacteriaceae	0.030273	0.029098	0.17004	0.087034	0.005075	0.062969		Faecalibacterium	0.001664	0.004075	0.009801	0.011469	0.129073	0.353694
																								Pseudomonadaceae	12.169	3.41019	7.16893	2.20715	0.020241	0.098445		Faecalicoccus	0.001648	0.002753	0.004389	0.004485	0.266554	0.493359
																								Pseudonocardiaceae	0	0	0.001079	0.001673	0.175734	0.308255		Faecalitalea	0	0	0.001123	0.00174	0.175734	0.363528
																								Rhizobiaceae	0.00386	0.004868	0.024334	0.027741	0.090412	0.201543		Finegoldia	0	0	0.001156	0.002832	0.404657	0.51747
																								Rhodobacteraceae	0.039115	0.023766	0.077124	0.01345	0.013065	0.073577		Flavobacterium	46.0263	18.4556	52.8664	11.097	0.936186	0.987676
																								Rhodocyclaceae	0.000536	0.001312	0.000552	0.001353	1	1		Fusobacterium	0.001636	0.001792	0.014075	0.018274	0.192225	0.382637
																								Rhodospirillaceae	0	0	0.000527	0.00129	0.404657	0.497682		Gaiella	0	0	0.001105	0.002706	0.404657	0.51747
																								Rikenellaceae	0.000552	0.001353	0.002706	0.003803	0.340754	0.497682		Gallibacterium	0.002205	0.003416	0.008093	0.019823	0.752554	0.844622
																								Ruminococcaceae	0.037002	0.072005	0.083429	0.069434	0.065081	0.175352		Gallicola	0.001643	0.004026	0.007226	0.008225	0.129073	0.353694
																								Solirubrobacteraceae	0.002766	0.00533	0.003292	0.005134	0.928859	1		Gemella	0.001655	0.001813	0.005964	0.004183	0.034087	0.15983
																								Sphaerobacteraceae	0.001096	0.002684	0.023533	0.017767	0.006151	0.062969		Gemmobacter	0	0	0.000578	0.001416	0.404657	0.51747
																								Sphingobacteriaceae	2.98373	3.0335	0.073204	0.073626	0.128205	0.260581		Geobacillus	0	0	0.002136	0.002596	0.07401	0.233076
																								Sphingomonadaceae	0.008819	0.009326	0.070302	0.058038	0.008127	0.062969		Geodermatophilus	0	0	0.000542	0.001328	0.404657	0.51747
																								Spirochaetaceae	0	0	0.008124	0.013921	0.07401	0.179979		Gp16	0.000548	0.001342	0	0	0.404657	0.51747
																								Staphylococcaceae	0.025193	0.028309	0.091086	0.067203	0.044951	0.138574		Gp4	0	0	0.00054	0.001322	0.404657	0.51747
																								Streptococcaceae	0.121826	0.185045	0.064996	0.026718	0.810181	0.903014		GpI	0.017627	0.014777	0.050697	0.037398	0.077648	0.240937
																								Streptomycetaceae	0.001109	0.002717	0.00113	0.001752	0.752554	0.884871		Granulicatella	0	0	0.003228	0.004049	0.07401	0.233076
																								Streptosporangiaceae	0	0	0.000578	0.001416	0.404657	0.497682		Gulosibacter	0	0	0.000552	0.001353	0.404657	0.51747
																								Sutterellaceae	0	0	0.001611	0.002711	0.175734	0.308255		Haemophilus	0.001653	0.002771	0.003821	0.003184	0.347164	0.51747
																								Synergistaceae	0	0	0.006542	0.008983	0.07401	0.179979		Hazenella	0	0	0.000527	0.00129	0.404657	0.51747
																								Thermoactinomycetaceae	0	0	0.000527	0.00129	0.404657	0.497682		Helicobacter	0.004348	0.00632	0.007733	0.018941	0.445976	0.55681
																								Unclassified	0.017059	0.026814	0.14365	0.068169	0.008127	0.062969		Holdemania	0	0	0.002729	0.003221	0.07401	0.233076
																								Veillonellaceae	0.045802	0.09214	0.104775	0.068968	0.065081	0.175352		Hyphomicrobium	0	0	0.001658	0.002739	0.175734	0.363528
																								Verrucomicrobiaceae	0.000554	0.001358	0.001084	0.002656	1	1		Ilumatobacter	0.001655	0.001813	0.001657	0.004059	0.445976	0.55681
																								Xanthobacteraceae	0	0	0.00054	0.001322	0.404657	0.497682		Intestinimonas	0.001657	0.002779	0.009328	0.01191	0.158147	0.363528
																								Xanthomonadaceae	0.076963	0.128415	0.189083	0.128857	0.030639	0.105754		Janthinobacterium	0	0	0.000578	0.001416	0.404657	0.51747
																																Jeotgalibaca	0.001096	0.002684	0.002734	0.003234	0.340754	0.51747
																																Jeotgalicoccus	0.002186	0.002681	0.004393	0.009299	0.655306	0.76392
																																Kocuria	0.003293	0.005136	0.005993	0.004292	0.170466	0.363528
																																Krasilnikovia	0	0	0.000527	0.00129	0.404657	0.51747
																																Kurthia	0.000554	0.001358	0	0	0.404657	0.51747
																																Labrys	0	0	0.00054	0.001322	0.404657	0.51747
																																Lachnospiracea_incertae_sedis	0	0	0.000578	0.001416	0.404657	0.51747
																																Lactobacillus	4.55789	5.84275	15.3417	6.90869	0.013065	0.125305
																																Lactococcus	0.002268	0.004048	0.003297	0.002972	0.549674	0.666559
																																Legionella	0	0	0.00054	0.001322	0.404657	0.51747
																																Leptotrichia	0	0	0.002747	0.005218	0.175734	0.363528
																																Leucobacter	0.006599	0.006943	0.002776	0.004389	0.347164	0.51747
																																Leuconostoc	0.001102	0.001708	0	0	0.175734	0.363528
																																Limnobacter	0.000554	0.001358	0.004947	0.006462	0.182287	0.36631
																																Luteococcus	0	0	0.015286	0.011604	0.002778	0.105458
																																Lysinibacillus	2.26493	2.35942	0.000545	0.001334	0.016711	0.146918
																																Marmoricola	0	0	0.000552	0.001353	0.404657	0.51747
																																Massilia	0.000552	0.001353	0.003371	0.003801	0.180503	0.36631
																																Megamonas	0.001109	0.002717	0.001606	0.002664	0.752554	0.844622
																																Megasphaera	0	0	0.001054	0.002581	0.404657	0.51747
																																Methylobacillus	0.002773	0.006792	0.040442	0.074751	0.037941	0.170331
																																Methylobacterium	0.018194	0.012876	0.059893	0.028502	0.013065	0.125305
																																Methylophilus	0	0	0.009234	0.01135	0.009622	0.119426
																																Methyloversatilis	0.000536	0.001312	0.000552	0.001353	1	1
																																Microbacterium	0.020321	0.025984	0.027102	0.028777	0.574504	0.692688
																																Microlunatus	0.000548	0.001342	0.001657	0.001818	0.252951	0.476542
																																Microvirga	0.000554	0.001358	0.000552	0.001353	1	1
																																Mobilicoccus	0.000552	0.001353	0.002187	0.002695	0.340754	0.51747
																																Mogibacterium	0.000554	0.001358	0.00112	0.001737	0.599266	0.702473
																																Mycobacterium	0.001088	0.001686	0.013026	0.009872	0.007155	0.107836
																																Nakamurella	0.000536	0.001312	0	0	0.404657	0.51747
																																Neisseria	0.003851	0.007963	0.01053	0.010039	0.11471	0.331559
																																Nocardioides	0.011526	0.013346	0.012144	0.018714	1	1
																																Nonomuraea	0	0	0.000578	0.001416	0.404657	0.51747
																																Novosphingobium	0.000554	0.001358	0.014644	0.014858	0.016711	0.146918
																																Odoribacter	0	0	0.000527	0.00129	0.404657	0.51747
																																Olsenella	0.172297	0.26256	0.06541	0.048524	1	1
																																Oscillibacter	0.000554	0.001358	0.001629	0.002724	0.599266	0.702473
																																Oxalobacter	0	0	0.000552	0.001353	0.404657	0.51747
																																Oxalophagus	0.013668	0.011114	0.016491	0.006169	0.810181	0.881176
																																Paenibacillus	0.001655	0.001813	0.004266	0.007675	1	1
																																Paenochrobactrum	0	0	0.002184	0.004006	0.175734	0.363528
																																Pantoea	0.000554	0.001358	0.003318	0.002197	0.087399	0.267264
																																Parabacteroides	0	0	0.013749	0.006867	0.002778	0.105458
																																Paracoccus	0.000554	0.001358	0.001069	0.001657	0.752554	0.844622
																																Paraprevotella	0	0	0.003781	0.003185	0.028441	0.146928
																																Parasutterella	0	0	0.001611	0.002711	0.175734	0.363528
																																Pedobacter	0.00171	0.002814	0.013492	0.022757	0.531995	0.648849
																																Peptococcus	0.000552	0.001353	0.027482	0.018331	0.006151	0.107836
																																Peptoniphilus	0	0	0.001105	0.001714	0.175734	0.363528
																																Peptostreptococcus	0	0	0.352383	0.276062	0.002778	0.105458
																																Peredibacter	0.000552	0.001353	0.021257	0.043955	0.129073	0.353694
																																Phascolarctobacterium	0	0	0.015259	0.015332	0.002778	0.105458
																																Phyllobacterium	1.17842	0.801234	0.668415	0.302927	0.378478	0.51747
																																Planococcus	0.000552	0.001353	0.001598	0.002658	0.599266	0.702473
																																Prevotella	0.001105	0.002707	0.02107	0.019145	0.040253	0.176945
																																Propionibacterium	0.029725	0.02801	0.142679	0.096246	0.013065	0.125305
																																Propioniciclava	0	0	0.008218	0.006518	0.028441	0.146928
																																Prosthecobacter	0	0	0.001084	0.002656	0.404657	0.51747
																																Pseudochrobactrum	0.033606	0.032144	0.391091	0.803064	0.065552	0.233076
																																Pseudoflavonifractor	0	0	0.001622	0.001777	0.07401	0.233076
																																Pseudomonas	12.1673	3.41288	7.15059	2.19631	0.020241	0.146928
																																Pseudoxanthomonas	0.001105	0.002707	0.001606	0.002664	0.752554	0.844622
																																Ralstonia	0.003332	0.002959	0.007737	0.005499	0.226491	0.440733
																																Reyranella	0	0	0.000578	0.001416	0.404657	0.51747
																																Rhizobium	0.00386	0.004868	0.023203	0.028053	0.12553	0.353694
																																Rhodococcus	0.002203	0.002689	0.00332	0.002197	0.870516	0.941943
																																Romboutsia	0.027824	0.047949	0.018548	0.008809	0.468042	0.574168
																																Roseburia	0	0	0.000552	0.001353	0.404657	0.51747
																																Rothia	0.014745	0.015039	0.16144	0.137481	0.004998	0.105458
																																Rubellimicrobium	0	0	0.00113	0.001752	0.175734	0.363528
																																Ruminococcus	0.000536	0.001312	0.003319	0.004174	0.182287	0.36631
																																Saccharibacillus	0.000536	0.001312	0	0	0.404657	0.51747
																																Saccharibacteria	0.001107	0.001715	0.001622	0.001777	1	1
																																Salinicola	0.000554	0.001358	0.001156	0.002832	1	1
																																Salmonella	0.002771	0.00533	0.024153	0.027796	0.027768	0.146928
																																Serratia	0.000536	0.001312	0.007146	0.0016	0.003665	0.105458
																																Solibacillus	13.8734	14.252	0.001606	0.002664	0.007155	0.107836
																																Solirubrobacter	0.002766	0.00533	0.003292	0.005134	0.928859	0.987676
																																Sphaerochaeta	0	0	0.006502	0.012853	0.07401	0.233076
																																Sphingobacterium	2.98202	3.03311	0.059712	0.051139	0.092696	0.271651
																																Sphingobium	0.002757	0.003252	0.028481	0.035646	0.063669	0.233076
																																Sphingomonas	0.0044	0.004025	0.01206	0.003461	0.030348	0.146928
																																Sphingopyxis	0.001107	0.001715	0.015117	0.01352	0.027768	0.146928
																																Sporacetigenium	0	0	0.000542	0.001328	0.404657	0.51747
																																Sporobacter	0	0	0.002179	0.003944	0.175734	0.363528
																																Staphylococcus	0.023007	0.025691	0.086693	0.069359	0.030348	0.146928
																																Stenotrophomonas	0.075858	0.128656	0.187476	0.127631	0.030639	0.146928
																																Streptococcus	0.119558	0.181514	0.061699	0.026457	0.810181	0.881176
																																Streptomyces	0.001109	0.002717	0.00113	0.001752	0.752554	0.844622
																																Subdoligranulum	0.007725	0.015984	0.002215	0.001717	0.797648	0.881171
																																Taibaiella	0	0	0.005811	0.012707	0.175734	0.363528
																																Terribacillus	0	0	0.000552	0.001353	0.404657	0.51747
																																Terrisporobacter	0	0	0.001635	0.001791	0.07401	0.233076
																																Tessaracoccus	0	0	0.0022	0.001707	0.028441	0.146928
																																Treponema	0	0	0.001622	0.001777	0.07401	0.233076
																																Turicibacter	0.003866	0.002482	0.008799	0.005381	0.297953	0.51747
																																Unclassified	0.543349	0.962785	3.89047	4.62702	0.030639	0.146928
																																Ureaplasma	0	0	0.003874	0.004393	0.07401	0.233076
																																Vampirovibrio	0.000552	0.001353	0.000552	0.001353	1	1
																																Veillonella	0.044692	0.089437	0.102116	0.072084	0.092125	0.271651
																																Weissella	0.0011	0.001705	0.007752	0.006231	0.037941	0.170331
																																Williamsia	0.001105	0.002707	0	0	0.404657	0.51747
																																Youngiibacter	0	0	0.001629	0.00273	0.175734	0.363528

## Sheet: Galaxy_LDA_Effect_Size_(LEfse）
			LDA	P VALUE
Bacteria.Actinobacteria	5.0513	WLMB-IgA	4.73537	0.00648531
Bacteria.Actinobacteria.Actinobacteria	5.0513	WLMB-IgA	4.7354	0.00648531
Bacteria.Actinobacteria.Actinobacteria.Actinomycetales	4.69755	WLMB-IgA	4.36615	0.00394775
Bacteria.Actinobacteria.Actinobacteria.Actinomycetales.Actinomycetaceae	4.62039	WLMB-IgA	4.31696	0.00369988
Bacteria.Actinobacteria.Actinobacteria.Actinomycetales.Actinomycetaceae.Actinomyces	4.61028	WLMB-IgA	4.30579	0.00369988
Bacteria.Actinobacteria.Actinobacteria.Actinomycetales.Micrococcaceae	3.43275	WLMB-IgA	3.195	0.00394775
Bacteria.Actinobacteria.Actinobacteria.Actinomycetales.Micrococcaceae.Arthrobacter	3.01465	WLMB-IgA	3.39084	0.0104056
Bacteria.Actinobacteria.Actinobacteria.Actinomycetales.Micrococcaceae.Rothia	3.20801	WLMB-IgA	3.10029	0.00388491
Bacteria.Actinobacteria.Actinobacteria.Actinomycetales.Propionibacteriaceae	3.23055	WLMB-IgA	3.65608	0.00394775
Bacteria.Actinobacteria.Actinobacteria.Actinomycetales.Propionibacteriaceae.Propionibacterium	3.15436	WLMB-IgA	3.55874	0.0104056
Bacteria.Actinobacteria.Actinobacteria.Bifidobacteriales	4.77265	WLMB-IgA	4.48126	0.0155676
Bacteria.Actinobacteria.Actinobacteria.Bifidobacteriales.Bifidobacteriaceae	4.77265	WLMB-IgA	4.48145	0.0155676
Bacteria.Actinobacteria.Actinobacteria.Bifidobacteriales.Bifidobacteriaceae.Aeriscardovia	4.22718	WLMB-IgA	3.87698	0.00334562
Bacteria.Actinobacteria.Actinobacteria.Bifidobacteriales.Bifidobacteriaceae.Bifidobacterium	4.27291	WLMB-IgA	4.10666	0.00476268
Bacteria.Actinobacteria.Actinobacteria.Coriobacteriales.Coriobacteriaceae.Atopobium	3.40445	WLMB-IgA	3.22763	0.002093
Bacteria.Bacteroidetes.Bacteroidia	3.37295	WLMB-IgA	3.15605	0.00394775
Bacteria.Bacteroidetes.Bacteroidia.Bacteroidales	3.37295	WLMB-IgA	3.15605	0.00394775
Bacteria.Bacteroidetes.Bacteroidia.Bacteroidales.Bacteroidaceae	3.15141	WLMB-IgA	3.03092	0.00280167
Bacteria.Bacteroidetes.Bacteroidia.Bacteroidales.Bacteroidaceae.Bacteroides	3.15141	WLMB-IgA	3.0343	0.00280167
Bacteria.Bacteroidetes.Bacteroidia.Bacteroidales.Porphyromonadaceae	2.5572	WLMB-IgA	3.79668	0.00639227
Bacteria.Bacteroidetes.Bacteroidia.Bacteroidales.Porphyromonadaceae.Parabacteroides	2.13828	WLMB-IgA	3.98559	0.002093
Bacteria.Firmicutes.Bacilli.Bacillales.Staphylococcaceae	2.95945	WLMB-IgA	3.32968	0.0370407
Bacteria.Firmicutes.Bacilli.Bacillales.Staphylococcaceae.Staphylococcus	2.93798	WLMB-IgA	3.2943	0.0247217
Bacteria.Firmicutes.Bacilli.Lactobacillales.Lactobacillaceae	5.18587	WLMB-IgA	4.66373	0.0104056
Bacteria.Firmicutes.Bacilli.Lactobacillales.Lactobacillaceae.Lactobacillus	5.18587	WLMB-IgA	4.66373	0.0104056
Bacteria.Firmicutes.Clostridia	4.18692	WLMB-IgA	3.83661	0.0104056
Bacteria.Firmicutes.Clostridia.Clostridiales	4.18567	WLMB-IgA	3.83533	0.0104056
Bacteria.Firmicutes.Clostridia.Clostridiales.Lachnospiraceae	3.99275	WLMB-IgA	3.66379	0.037373
Bacteria.Firmicutes.Clostridia.Clostridiales.Peptococcaceae	2.43905	WLMB-IgA	3.65449	0.00476268
Bacteria.Firmicutes.Clostridia.Clostridiales.Peptococcaceae.Peptococcus	2.43905	WLMB-IgA	3.65451	0.00476268
Bacteria.Firmicutes.Clostridia.Clostridiales.Peptostreptococcaceae	3.5744	WLMB-IgA	3.32499	0.00987554
Bacteria.Firmicutes.Clostridia.Clostridiales.Peptostreptococcaceae.Peptostreptococcus	3.54702	WLMB-IgA	3.28794	0.002093
Bacteria.Proteobacteria.Alphaproteobacteria.Sphingomonadales	2.84697	WLMB-IgA	3.4474	0.00639227
Bacteria.Proteobacteria.Alphaproteobacteria.Sphingomonadales.Sphingomonadaceae	2.84697	WLMB-IgA	3.4474	0.00639227
Bacteria.Proteobacteria.Alphaproteobacteria.Sphingomonadales.Sphingomonadaceae.Sphingomonas	2.08134	WLMB-IgA	4.26892	0.0247217
Bacteria.Proteobacteria.Betaproteobacteria.Burkholderiales.Burkholderiaceae	4.76774	WLMB-IgA	4.31906	0.0104056
Bacteria.Proteobacteria.Betaproteobacteria.Burkholderiales.Burkholderiaceae.Burkholderia	4.76538	WLMB-IgA	4.31839	0.0104056
Bacteria.Proteobacteria.Betaproteobacteria.Burkholderiales.Comamonadaceae.Acidovorax	2.51467	WLMB-IgA	3.66085	0.0224867
Bacteria.Proteobacteria.Gammaproteobacteria.Enterobacteriales	2.78646	WLMB-IgA	3.05603	0.0247217
Bacteria.Proteobacteria.Gammaproteobacteria.Enterobacteriales.Enterobacteriaceae	2.78646	WLMB-IgA	3.05603	0.0247217
Bacteria.Proteobacteria.Gammaproteobacteria.Xanthomonadales	3.27665	WLMB-IgA	2.96184	0.0249747
Bacteria.Proteobacteria.Gammaproteobacteria.Xanthomonadales.Xanthomonadaceae	3.27665	WLMB-IgA	2.96184	0.0249747
Bacteria.Proteobacteria.Gammaproteobacteria.Xanthomonadales.Xanthomonadaceae.Stenotrophomonas	3.27295	WLMB-IgA	2.94971	0.0249747
Bacteria.Bacteroidetes.Flavobacteriia.Flavobacteriales.Flavobacteriaceae.Chryseobacterium	3.798	AA-IgA	3.46292	0.0370407
Bacteria.Firmicutes.Bacilli.Bacillales	5.25807	AA-IgA	4.87265	0.037373
Bacteria.Firmicutes.Bacilli.Bacillales.Planococcaceae	5.14218	AA-IgA	4.78158	0.00558751
Bacteria.Firmicutes.Bacilli.Bacillales.Planococcaceae.Solibacillus	5.14218	AA-IgA	4.78158	0.00558751
Bacteria.Firmicutes.Bacilli.Lactobacillales.Carnobacteriaceae	4.36728	AA-IgA	4.13573	0.00648531
Bacteria.Firmicutes.Bacilli.Lactobacillales.Carnobacteriaceae.Catellicoccus	4.36708	AA-IgA	4.13654	0.00611748
Bacteria.Proteobacteria.Gammaproteobacteria	5.25713	AA-IgA	4.60417	0.0163092
Bacteria.Proteobacteria.Gammaproteobacteria.Pseudomonadales	5.25357	AA-IgA	4.61621	0.0163092
Bacteria.Proteobacteria.Gammaproteobacteria.Pseudomonadales.Pseudomonadaceae	5.08526	AA-IgA	4.38393	0.0163092
Bacteria.Proteobacteria.Gammaproteobacteria.Pseudomonadales.Pseudomonadaceae.Pseudomonas	5.0852	AA-IgA	4.38556	0.0163092
Bacteria	6			-
Bacteria.Actinobacteria.Actinobacteria.Actinomycetales.Brevibacteriaceae	3.00746			-
Bacteria.Actinobacteria.Actinobacteria.Actinomycetales.Brevibacteriaceae.Brevibacterium	3.00746			-
Bacteria.Actinobacteria.Actinobacteria.Actinomycetales.Corynebacteriaceae	3.1495			-
Bacteria.Actinobacteria.Actinobacteria.Actinomycetales.Corynebacteriaceae.Corynebacterium	3.1495			-
Bacteria.Actinobacteria.Actinobacteria.Actinomycetales.Microbacteriaceae	2.43299			-
Bacteria.Actinobacteria.Actinobacteria.Actinomycetales.Microbacteriaceae.Microbacterium	2.43299			-
Bacteria.Actinobacteria.Actinobacteria.Coriobacteriales	3.51242			-
Bacteria.Actinobacteria.Actinobacteria.Coriobacteriales.Coriobacteriaceae	3.51242			-
Bacteria.Bacteroidetes	5.72593			-
Bacteria.Bacteroidetes.Flavobacteriia	5.72323			-
Bacteria.Bacteroidetes.Flavobacteriia.Flavobacteriales	5.72323			-
Bacteria.Bacteroidetes.Flavobacteriia.Flavobacteriales.Flavobacteriaceae	5.72323			-
Bacteria.Bacteroidetes.Flavobacteriia.Flavobacteriales.Flavobacteriaceae.Flavobacterium	5.72318			-
Bacteria.Bacteroidetes.Sphingobacteriia	4.47476			-
Bacteria.Bacteroidetes.Sphingobacteriia.Sphingobacteriales	4.47476			-
Bacteria.Bacteroidetes.Sphingobacteriia.Sphingobacteriales.Sphingobacteriaceae	4.47476			-
Bacteria.Bacteroidetes.Sphingobacteriia.Sphingobacteriales.Sphingobacteriaceae.Sphingobacterium	4.47451			-
Bacteria.Firmicutes	5.42599			-
Bacteria.Firmicutes.Bacilli	5.42082			-
Bacteria.Firmicutes.Bacilli.Bacillales.Bacillaceae	4.2864			-
Bacteria.Firmicutes.Bacilli.Bacillales.Bacillaceae.Anoxybacillus	3.36025			-
Bacteria.Firmicutes.Bacilli.Bacillales.Bacillaceae.Bacillus	4.23161			-
Bacteria.Firmicutes.Bacilli.Lactobacillales	5.19519			-
Bacteria.Firmicutes.Bacilli.Lactobacillales.Aerococcaceae	2.53205			-
Bacteria.Firmicutes.Bacilli.Lactobacillales.Aerococcaceae.Aerococcus	2.23894			-
Bacteria.Firmicutes.Bacilli.Lactobacillales.Enterococcaceae	4.0819			-
Bacteria.Firmicutes.Bacilli.Lactobacillales.Enterococcaceae.Enterococcus	4.0819			-
Bacteria.Firmicutes.Bacilli.Lactobacillales.Streptococcaceae	3.08574			-
Bacteria.Firmicutes.Bacilli.Lactobacillales.Streptococcaceae.Lactococcus	1.51809			-
Bacteria.Firmicutes.Bacilli.Lactobacillales.Streptococcaceae.Streptococcus	3.07758			-
Bacteria.Firmicutes.Clostridia.Clostridiales.Lachnospiraceae.Blautia	3.03758			-
Bacteria.Firmicutes.Clostridia.Clostridiales.Peptostreptococcaceae.Romboutsia	2.44442			-
Bacteria.Firmicutes.Negativicutes	3.0793			-
Bacteria.Firmicutes.Negativicutes.Selenomonadales	3.0793			-
Bacteria.Firmicutes.Negativicutes.Selenomonadales.Veillonellaceae	3.02026			-
Bacteria.Firmicutes.Negativicutes.Selenomonadales.Veillonellaceae.Veillonella	3.00909			-
Bacteria.Proteobacteria	5.35886			-
Bacteria.Proteobacteria.Alphaproteobacteria	4.28298			-
Bacteria.Proteobacteria.Alphaproteobacteria.Caulobacterales	3.78914			-
Bacteria.Proteobacteria.Alphaproteobacteria.Caulobacterales.Caulobacteraceae	3.78914			-
Bacteria.Proteobacteria.Alphaproteobacteria.Caulobacterales.Caulobacteraceae.Brevundimonas	3.67148			-
Bacteria.Proteobacteria.Alphaproteobacteria.Rhizobiales	4.09288			-
Bacteria.Proteobacteria.Alphaproteobacteria.Rhizobiales.Brucellaceae	3.5947			-
Bacteria.Proteobacteria.Alphaproteobacteria.Rhizobiales.Brucellaceae.Pseudochrobactrum	3.59228			-
Bacteria.Proteobacteria.Alphaproteobacteria.Rhizobiales.Phyllobacteriaceae	4.0713			-
Bacteria.Proteobacteria.Alphaproteobacteria.Rhizobiales.Phyllobacteriaceae.Phyllobacterium	4.0713			-
Bacteria.Proteobacteria.Alphaproteobacteria.Sphingomonadales.Sphingomonadaceae.Sphingobium	2.45456			-
Bacteria.Proteobacteria.Betaproteobacteria	4.78464			-
Bacteria.Proteobacteria.Betaproteobacteria.Burkholderiales	4.78			-
Bacteria.Proteobacteria.Betaproteobacteria.Burkholderiales.Burkholderiaceae.Cupriavidus	2.2837			-
Bacteria.Proteobacteria.Betaproteobacteria.Burkholderiales.Burkholderiaceae.Ralstonia	1.88857			-
Bacteria.Proteobacteria.Betaproteobacteria.Burkholderiales.Comamonadaceae	4.30609			-
Bacteria.Proteobacteria.Betaproteobacteria.Burkholderiales.Comamonadaceae.Comamonas	2.6499			-
Bacteria.Proteobacteria.Betaproteobacteria.Burkholderiales.Comamonadaceae.Delftia	4.30133			-
Bacteria.Proteobacteria.Gammaproteobacteria.Aeromonadales	2.90107			-
Bacteria.Proteobacteria.Gammaproteobacteria.Aeromonadales.Aeromonadaceae	2.90107			-
Bacteria.Proteobacteria.Gammaproteobacteria.Aeromonadales.Aeromonadaceae.Aeromonas	2.90107			-
Bacteria.Proteobacteria.Gammaproteobacteria.Pseudomonadales.Moraxellaceae	4.76048			-
Bacteria.Proteobacteria.Gammaproteobacteria.Pseudomonadales.Moraxellaceae.Acinetobacter	4.76048			-
