# Supplementary material for: Bacteroides-derived isovaleric acid enhances mucosal immunity by facilitating intestinal IgA response in broilers
Source: J Anim Sci Biotechnol. 2023 Jan 6;14:4. doi: 10.1186/s40104-022-00807-y (PMC9817248; doi:10.1186/s40104-022-00807-y)
Supplement: Supplementary file 7 — Additional file 7. Supplementary data of microbial community composition in the duodenum between AA and WLMB [file 40104_2022_807_MOESM7_ESM.xlsx]

## Sheet: AA-WLMB.wilcox.test
Relative abundance of duodenal microbiota (%)
Phylum	mean(AA)	SD(AA)	mean(WLMB)	SD(WLMB)	p.value	FDR		Class	mean(AA)	SD(AA)	mean(WLMB)	SD(WLMB)	p.value	FDR		Order	mean(AA)	SD(AA)	mean(WLMB)	SD(WLMB)	p.value	FDR		Family	mean(AA)	SD(AA)	mean(WLMB)	SD(WLMB)	p.value	FDR		Genus	mean(AA)	SD(AA)	mean(WLMB)	SD(WLMB)	p.value	FDR
Acidobacteria	0.058339	0.050021	0.000504	0.001235	0.016711	0.043866		Acidobacteria_Gp16	0.030661	0.038356	0	0	0.07401	0.151915		Acholeplasmatales	0	0	0.034828	0.085311	0.404657	0.514252		Acetobacteraceae	0.012487	0.016368	0	0	0.028441	0.112974		Acetanaerobacterium	0.003996	0.005855	0.070517	0.063994	0.050461	0.207228
Actinobacteria	3.44058	3.25915	7.60358	7.09992	0.229766	0.37116		Acidobacteria_Gp3	0.001981	0.004852	0	0	0.404657	0.478231		Acidimicrobiales	0.07763	0.134035	0	0	0.009622	0.065216		Acholeplasmataceae	0	0	0.034828	0.085311	0.404657	0.53088		Acholeplasma	0	0	0.034828	0.085311	0.404657	0.504593
Bacteroidetes	0.109075	0.079488	39.0629	19.0413	0.005075	0.021315		Acidobacteria_Gp4	0.020185	0.023606	0.000504	0.001235	0.060808	0.151915		Actinomycetales	1.87787	2.02976	4.25934	5.31808	0.810181	0.852087		Acidaminococcaceae	0.001032	0.001601	0.82986	0.542222	0.004337	0.048382		Achromobacter	0.009026	0.011897	0	0	0.07401	0.207228
Candidatus_Saccharibacteria	0.065996	0.090697	0.041804	0.083528	0.347164	0.48603		Acidobacteria_Gp6	0.005513	0.012021	0	0	0.175734	0.285568		Aeromonadales	0	0	0.030826	0.039981	0.07401	0.173639		Acidimicrobiaceae	0.021486	0.034454	0	0	0.009622	0.072418		Aciditerrimonas	0.002023	0.003633	0	0	0.175734	0.34257
Chlamydiae	0.001496	0.003664	0.000504	0.001235	1	1		Actinobacteria	3.43099	3.25022	7.60358	7.09992	0.229766	0.358435		Alphaproteobacteria_incertae_sedis	0.004481	0.008407	0	0	0.175734	0.315287		Acidimicrobineae_incertae_sedis	0.002023	0.003633	0	0	0.175734	0.344246		Acidovorax	0.000511	0.001251	0.010566	0.01852	0.46195	0.553021
Chloroflexi	0.034545	0.064553	0.025881	0.037523	0.933836	0.980528		Alphaproteobacteria	0.887755	0.919965	1.7956	1.33162	0.173485	0.285568		Alteromonadales	0.002493	0.006107	0.268846	0.55076	0.252951	0.428611		Actinomycetaceae	0.002108	0.005163	2.65592	3.46036	0.003665	0.048382		Acinetobacter	1.03904	0.715352	0.325533	0.196445	0.045328	0.207228
Cyanobacteria	0.318634	0.338482	0.471473	0.814795	0.810181	0.895463		Bacilli	71.0434	21.4441	17.888	15.6015	0.008239	0.040165		Bacillales	1.83355	1.57104	0.750148	0.468951	0.173485	0.315287		Aerococcaceae	0.008942	0.015262	0.063862	0.069662	0.213024	0.406166		Actinocorallia	0.001025	0.00159	0	0	0.175734	0.34257
Deferribacteres	0	0	0.066085	0.052366	0.002778	0.021315		Bacteroidia	0.06573	0.066152	34.4372	16.9176	0.005075	0.032987		Bacteroidales	0.06573	0.066152	34.4372	16.9176	0.005075	0.044225		Alcaligenaceae	0.009524	0.012252	0.337329	0.754205	0.454958	0.56573		Actinomadura	0.000527	0.00129	0	0	0.404657	0.504593
Deinococcus_Thermus	0.003935	0.009638	0.09702	0.157488	0.252951	0.379426		Betaproteobacteria	0.311433	0.248764	1.67717	2.19037	0.030639	0.091917		Bdellovibrionales	0.010134	0.014019	0.021394	0.052405	0.445976	0.533422		Alicyclobacillaceae	0.112723	0.111751	0.007566	0.018532	0.026279	0.112974		Actinomyces	0.002108	0.005163	2.45305	3.31473	0.003665	0.104207
Elusimicrobia	0	0	0.132495	0.131138	0.028441	0.059726		Caldilineae	0.008031	0.015325	0	0	0.07401	0.151915		Bifidobacteriales	1.14172	2.71952	2.81855	1.82091	0.065552	0.173639		Aurantimonadaceae	0.023705	0.020607	0.020885	0.046922	0.347164	0.53088		Actinomycetospora	0.051504	0.049942	0.000504	0.001235	0.016711	0.147057
Firmicutes	75.7097	18.7041	29.4749	12.8925	0.008239	0.028837		Chlamydiia	0.001496	0.003664	0.000504	0.001235	1	1		Burkholderiales	0.290536	0.235967	1.07126	0.952237	0.020241	0.082313		Bacillaceae	1.32784	1.13703	0.607646	0.45772	0.173485	0.344246		Actinoplanes	0.256243	0.222862	0.001009	0.002471	0.016711	0.147057
Fusobacteria	0.003028	0.004691	0.657596	0.669598	0.024992	0.058315		Chloroflexia	0.006068	0.010899	0	0	0.175734	0.285568		Caldilineales	0.008031	0.015325	0	0	0.07401	0.173639		Bacillaceae_2	0.022995	0.034227	0.003966	0.009715	0.252951	0.457873		Aeriscardovia	0.008701	0.007722	1.80083	1.3816	0.005075	0.104207
Gemmatimonadetes	0.001981	0.004852	0	0	0.404657	0.49987		Clostridia	3.02712	3.94167	9.07244	2.71439	0.045328	0.126271		Campylobacterales	14.6811	16.1935	1.76985	3.16904	0.030639	0.103832		Bacillales	0.005059	0.008096	0.002	0.004899	0.599266	0.679364		Aerococcus	0.003977	0.008331	0.034036	0.068487	0.775029	0.843494
Lentisphaerae	0	0	0.060283	0.102978	0.07401	0.141292		Cyanobacteria	0.318634	0.338482	0.471473	0.814795	0.810181	0.831502		Cardiobacteriales	0	0	0.002425	0.005939	0.404657	0.514252		Bacteriovoracaceae	0.005606	0.006475	0	0	0.07401	0.18899		Aggregicoccus	0.003488	0.004338	0	0	0.028441	0.151032
Planctomycetes	0.000997	0.002443	0	0	0.404657	0.49987		Cytophagia	0.003466	0.00849	0	0	0.404657	0.478231		Caulobacterales	0.071822	0.053711	0.02745	0.022146	0.128205	0.279304		Bacteroidaceae	0.027606	0.049044	17.9308	10.6652	0.005075	0.048382		Agromyces	0.035101	0.037484	0	0	0.009622	0.123482
Proteobacteria	18.0788	17.6865	9.51437	5.86965	0.575174	0.671036		Deferribacteres	0	0	0.066085	0.052366	0.002778	0.032987		Chlamydiales	0.001496	0.003664	0.000504	0.001235	1	1		Bdellovibrionaceae	0.004528	0.008184	0.021394	0.052405	0.445976	0.559426		Akkermansia	0.004495	0.006962	0.025551	0.035208	0.608102	0.698863
Spirochaetes	0	0	3.15042	2.00196	0.002778	0.021315		Deinococci	0.003935	0.009638	0.09702	0.157488	0.252951	0.379426		Chloroflexales	0.002521	0.004797	0	0	0.175734	0.315287		Bifidobacteriaceae	1.14172	2.71952	2.81855	1.82091	0.065552	0.18899		Alistipes	0.004509	0.006158	0.539851	0.411544	0.004772	0.104207
Synergistetes	0.005044	0.00807	0.730944	0.465643	0.004772	0.021315		Deltaproteobacteria	0.162008	0.14234	2.32355	1.83414	0.008239	0.040165		Clostridiales	3.02712	3.94167	9.03921	2.68895	0.045328	0.13825		Brachyspiraceae	0	0	0.037917	0.044958	0.07401	0.18899		Alkanindiges	0.104221	0.075684	0.027233	0.065248	0.027768	0.151032
Tenericutes	0.926051	2.11128	1.20993	1.90861	0.172733	0.302283		Elusimicrobia	0	0	0.132495	0.131138	0.028441	0.091917		Coriobacteriales	0.049366	0.092221	0.523172	0.580651	0.020022	0.082313		Bradyrhizobiaceae	0.025663	0.03784	0.005473	0.013406	0.180503	0.34881		Allobaculum	0	0	0.000496	0.001215	0.404657	0.504593
Unclassified	1.22576	2.25981	6.95018	3.55825	0.013065	0.039195		Epsilonproteobacteria	14.6811	16.1935	1.76985	3.16904	0.030639	0.091917		Cytophagales	0.003466	0.00849	0	0	0.404657	0.514252		Brevibacteriaceae	0.175135	0.411074	0.008971	0.01282	0.678071	0.745878		Alloprevotella	0	0	0.125253	0.105124	0.009622	0.123482
Verrucomicrobia	0.015987	0.01612	0.749099	0.741418	0.004998	0.021315		Erysipelotrichia	0.078877	0.093125	0.259704	0.239071	0.335822	0.478231		Deferribacterales	0	0	0.066085	0.052366	0.002778	0.044225		Brucellaceae	0.045925	0.058563	0.043253	0.097645	0.441788	0.559077		Amaricoccus	0.013024	0.010754	0	0	0.028441	0.151032
								Flavobacteriia	0.008514	0.008737	0.05525	0.063002	0.678071	0.714723		Deinococcales	0.003935	0.009638	0.09702	0.157488	0.252951	0.428611		Burkholderiaceae	0.002523	0.003577	0.016287	0.028842	0.608102	0.679364		Amycolatopsis	0.001581	0.003872	0	0	0.404657	0.504593
								Fusobacteriia	0.003028	0.004691	0.657596	0.669598	0.024992	0.091917		Desulfovibrionales	0.005462	0.00734	1.7165	1.55359	0.004772	0.044225		Burkholderiales_incertae_sedis	0.00257	0.004912	0.004983	0.007958	0.924102	0.956247		Anaerobacterium	0.001496	0.003664	0	0	0.404657	0.504593
								Gammaproteobacteria	2.02441	1.22938	1.87277	2.49297	0.47117	0.525018		Elusimicrobiales	0	0	0.132495	0.131138	0.028441	0.102053		Caldilineaceae	0.008031	0.015325	0	0	0.07401	0.18899		Anaerobiospirillum	0	0	0.010463	0.013342	0.07401	0.207228
								Gemmatimonadetes	0.001981	0.004852	0	0	0.404657	0.478231		Enterobacteriales	0.256415	0.318947	0.314657	0.298991	0.47117	0.54229		Campylobacteraceae	0.155449	0.300321	0.370443	0.608193	0.52111	0.610809		Anaerococcus	0.000997	0.002443	0	0	0.404657	0.504593
								Lentisphaeria	0	0	0.060283	0.102978	0.07401	0.151915		Erysipelotrichales	0.078877	0.093125	0.259704	0.239071	0.335822	0.514252		Cardiobacteriaceae	0	0	0.002425	0.005939	0.404657	0.53088		Anaerofilum	0.001074	0.002632	0.014627	0.03583	1	1
								Mollicutes	0.926051	2.11128	1.20993	1.90861	0.172733	0.285568		Flavobacteriales	0.008514	0.008737	0.05525	0.063002	0.678071	0.725655		Carnobacteriaceae	24.3462	27.3828	0.111196	0.219318	0.007796	0.068362		Anaerosporobacter	0.000994	0.00154	0	0	0.175734	0.34257
								Negativicutes	1.5519	2.39657	2.00229	0.910249	0.378478	0.478231		Fusobacteriales	0.003028	0.004691	0.657596	0.669598	0.024992	0.095282		Caulobacteraceae	0.071822	0.053711	0.02745	0.022146	0.128205	0.291005		Anaerostipes	0.016251	0.035591	0.053159	0.066918	0.199856	0.384723
								Oligoflexia	0.005569	0.009135	0	0	0.175734	0.285568		Gaiellales	0.078384	0.15688	0.000504	0.001235	0.016711	0.078413		Cellulomonadaceae	0.038588	0.072486	0.000984	0.00241	0.026279	0.112974		Anaerotruncus	0	0	0.035071	0.03763	0.028441	0.151032
								Opitutae	0.002986	0.005903	0.455746	0.559798	0.004337	0.032987		Gemmatimonadales	0.001981	0.004852	0	0	0.404657	0.514252		Chitinophagaceae	0.003473	0.006068	0	0	0.175734	0.344246		Angiococcus	0.066153	0.072353	0.001513	0.003706	0.016711	0.147057
								Planctomycetia	0.000997	0.002443	0	0	0.404657	0.478231		Kallotenuales	0.002493	0.006107	0	0	0.404657	0.514252		Chloroflexaceae	0.000527	0.00129	0	0	0.404657	0.53088		Anoxybacillus	0.221643	0.343632	0.562885	0.463462	0.229766	0.434159
								Spartobacteria	0.00702	0.008983	0	0	0.07401	0.151915		Lactobacillales	69.2098	22.7537	17.1378	15.5587	0.008239	0.062822		Christensenellaceae	0	0	0.003	0.007349	0.404657	0.53088		Aquabacterium	0.00257	0.004912	0.004983	0.007958	0.924102	0.974738
								Sphingobacteriia	0.027803	0.014652	0.005475	0.00853	0.011519	0.049916		Legionellales	0	0	0.012211	0.020584	0.175734	0.315287		Clostridiaceae	0.305344	0.59532	0.084455	0.053123	0.936186	0.956247		Aquamicrobium	0.023929	0.05717	0	0	0.175734	0.34257
								Spirochaetia	0	0	3.15042	2.00196	0.002778	0.032987		Methylophilales	0.007167	0.013243	0.020145	0.03995	0.928859	0.960346		Clostridiales	0.031421	0.028995	0.120177	0.17125	0.52111	0.610809		Aquicella	0	0	0.003966	0.009715	0.404657	0.504593
								Synergistia	0.005044	0.00807	0.730944	0.465643	0.004772	0.032987		Mycoplasmatales	0.926051	2.11128	1.16467	1.93913	0.468042	0.54229		Comamonadaceae	0.025557	0.017397	0.043435	0.031568	0.335822	0.53088		Aquihabitans	0.005513	0.012021	0	0	0.175734	0.34257
								Thermoleophilia	0.000527	0.00129	0	0	0.404657	0.478231		Myxococcales	0.131073	0.128458	0.008486	0.012725	0.034087	0.109437		Conexibacteraceae	0.006504	0.008075	0	0	0.07401	0.18899		Arsenicicoccus	0	0	0.021648	0.053025	0.404657	0.504593
								Thermomicrobia	0.011977	0.021305	0.025881	0.037523	0.454958	0.521864		Neisseriales	0.006628	0.014817	0.404737	0.963697	0.421671	0.514439		Coriobacteriaceae	0.049366	0.092221	0.523172	0.580651	0.020022	0.106042		Arthrobacter	0.218644	0.279621	1.0167	2.2003	1	1
								Unclassified	1.32932	2.25645	12.1527	4.91384	0.005075	0.032987		Nitrosomonadales	0.001981	0.004852	0.005454	0.013359	1	1		Corynebacteriaceae	0.146019	0.153985	0.260454	0.310052	0.810181	0.858192		Atopobium	0	0	0.304487	0.515557	0.175734	0.34257
								Verrucomicrobiae	0.004495	0.006962	0.025551	0.035208	0.608102	0.658777		Oceanospirillales	0	0	0.003471	0.008501	0.404657	0.514252		Coxiellaceae	0	0	0.003966	0.009715	0.404657	0.53088		Atopostipes	0.002459	0.006024	0.018244	0.037818	0.46195	0.553021
																Oligoflexales	0.005569	0.009135	0	0	0.175734	0.315287		Cryptosporangiaceae	0.000527	0.00129	0	0	0.404657	0.53088		Aureimonas	0.023705	0.020607	0.020885	0.046922	0.347164	0.504593
																Pasteurellales	0.40803	0.636848	0.633692	1.45123	0.294552	0.485613		Cytophagaceae	0.003466	0.00849	0	0	0.404657	0.53088		Avibacterium	0.049976	0.104879	0.345087	0.813238	0.732459	0.817382
																Pseudomonadales	1.29897	0.890817	0.499409	0.165252	0.065552	0.173639		Deferribacteraceae	0	0	0.066085	0.052366	0.002778	0.048382		Bacillus	1.10268	0.895575	0.032325	0.055746	0.019373	0.151032
																Puniceicoccales	0.002986	0.005903	0.455746	0.559798	0.004337	0.044225		Deinococcaceae	0.003935	0.009638	0.09702	0.157488	0.252951	0.457873		Bacteroides	0.027606	0.049044	17.9308	10.6652	0.005075	0.104207
																Rhizobiales	0.608542	0.636881	0.48133	0.865525	0.575174	0.63792		Dermabacteraceae	0.095769	0.219915	0.013813	0.029611	0.347164	0.53088		Barnesiella	0.008837	0.010663	0.822372	1.03781	0.054241	0.207228
																Rhodobacterales	0.060388	0.07128	0.009253	0.019848	0.146254	0.307638		Dermatophilaceae	0.003955	0.006394	0	0	0.175734	0.344246		Bdellovibrio	0.004528	0.008184	0	0	0.07401	0.207228
																Rhodocyclales	0.003046	0.006129	0.01151	0.014907	0.421671	0.514439		Desulfovibrionaceae	0.005462	0.00734	1.7165	1.55359	0.004772	0.048382		Bhargavaea	0.003466	0.00849	0.006941	0.017002	1	1
																Rhodospirillales	0.048689	0.070931	0.642161	0.499309	0.012907	0.071575		Dietziaceae	0.013558	0.020867	0	0	0.07401	0.18899		Bifidobacterium	0.00398	0.008271	0.493486	1.17667	0.199856	0.384723
																Rickettsiales	0.001496	0.003664	0	0	0.404657	0.514252		Elusimicrobiaceae	0	0	0.132495	0.131138	0.028441	0.112974		Bilophila	0	0	0.081097	0.092773	0.028441	0.151032
																Rubrobacterales	0.011491	0.018648	0.000504	0.001235	0.060808	0.173639		Enterobacteriaceae	0.256415	0.318947	0.314657	0.298991	0.47117	0.566196		Blastococcus	0.070997	0.065779	0	0	0.009622	0.123482
																Selenomonadales	1.5519	2.39657	2.00229	0.910249	0.378478	0.514252		Enterococcaceae	1.21032	1.02336	0.305744	0.664972	0.092696	0.22467		Blautia	0.026034	0.033432	0.040316	0.062773	1	1
																Solirubrobacterales	0.170262	0.201667	0.001513	0.003706	0.016711	0.078413		Erysipelotrichaceae	0.078877	0.093125	0.259704	0.239071	0.335822	0.53088		Bosea	0.003058	0.004636	0.005473	0.013406	0.445976	0.547253
																Sphaerobacterales	0.010952	0.020432	0.025881	0.037523	0.347164	0.514252		Eubacteriaceae	0.00099	0.002426	0.031496	0.034216	0.060808	0.18899		Brachybacterium	0.095769	0.219915	0.013813	0.029611	0.347164	0.504593
																Sphingobacteriales	0.027803	0.014652	0.005475	0.00853	0.011519	0.070266		Family_I	0.2985	0.331814	0.450506	0.826695	0.688404	0.746331		Brachyspira	0	0	0.037917	0.044958	0.07401	0.207228
																Sphingomonadales	0.084418	0.167121	0.42361	0.371968	0.108695	0.24557		Family_IV	0	0	0.003966	0.009715	0.404657	0.53088		Bradyrhizobium	0.021118	0.033639	0	0	0.07401	0.207228
																Spirochaetales	0	0	3.15042	2.00196	0.002778	0.044225		Family_XIII	0.002023	0.003633	0	0	0.175734	0.344246		Brevibacillus	0.001486	0.003639	0	0	0.404657	0.504593
																Synergistales	0.005044	0.00807	0.730944	0.465643	0.004772	0.044225		Flavobacteriaceae	0.007524	0.007282	0.05525	0.063002	0.678071	0.745878		Brevibacterium	0.175135	0.411074	0.008971	0.01282	0.678071	0.773503
																Thermoleophilales	0.000527	0.00129	0	0	0.404657	0.514252		Fusobacteriaceae	0.003028	0.004691	0.597313	0.67733	0.024992	0.112974		Brevundimonas	0.071822	0.053711	0.015539	0.019992	0.044951	0.207228
																Unclassified	1.77293	2.16047	13.6213	4.84002	0.005075	0.044225		Gaiellaceae	0.078384	0.15688	0.000504	0.001235	0.016711	0.095587		Butyricicoccus	0.002033	0.003637	0.090198	0.097585	0.104415	0.27487
																Verrucomicrobiales	0.004495	0.006962	0.025551	0.035208	0.608102	0.662397		Gemmatimonadaceae	0.001981	0.004852	0	0	0.404657	0.53088		Butyricimonas	0.000984	0.002409	0	0	0.404657	0.504593
																Victivallales	0	0	0.060283	0.102978	0.07401	0.173639		Geodermatophilaceae	0.09036	0.07919	0.002522	0.006178	0.016711	0.095587		Caldibacillus	0	0	0.003966	0.009715	0.404657	0.504593
																Xanthomonadales	0.051555	0.027291	0.107231	0.203428	0.574504	0.63792		Halomonadaceae	0	0	0.003471	0.008501	0.404657	0.53088		Caldilinea	0.005509	0.010598	0	0	0.07401	0.207228
																								Helicobacteraceae	14.5257	16.3222	1.39941	3.28791	0.019373	0.106042		Caldimonas	0.006939	0.014269	0	0	0.175734	0.34257
																								Heliobacteriaceae	0.002493	0.006107	0	0	0.404657	0.53088		Campylobacter	0.155449	0.300321	0.370443	0.608193	0.52111	0.61495
																								Hyphomicrobiaceae	0.11837	0.166462	0.009971	0.020304	0.081262	0.200353		Catellicoccus	24.3317	27.3946	0.092952	0.216229	0.007796	0.123482
																								Iamiaceae	0.032635	0.05778	0	0	0.009622	0.072418		Catelliglobosispora	0.000997	0.002443	0.000504	0.001235	1	1
																								Intrasporangiaceae	0.044426	0.097101	0.026567	0.050988	0.935043	0.956247		Cellulomonas	0.038588	0.072486	0.000984	0.00241	0.026279	0.151032
																								Kallotenuaceae	0.002493	0.006107	0	0	0.404657	0.53088		Cellulosilyticum	0.002035	0.002463	0.002479	0.006072	0.445976	0.547253
																								Kineosporiaceae	0.023178	0.023335	0	0	0.028441	0.112974		Cellulosimicrobium	0.04178	0.04083	0.029532	0.070866	0.347164	0.504593
																								Labilitrichaceae	0.000492	0.001205	0	0	0.404657	0.53088		Cellvibrio	0.011928	0.023362	0	0	0.07401	0.207228
																								Lachnospiraceae	0.289033	0.304772	3.21666	1.21367	0.005075	0.048382		Chelativorans	0.00302	0.005984	0	0	0.175734	0.34257
																								Lactobacillaceae	43.4292	22.5543	16.6102	15.5541	0.045328	0.166203		Christensenella	0	0	0.003	0.007349	0.404657	0.504593
																								Legionellaceae	0	0	0.008244	0.020194	0.404657	0.53088		Chryseobacterium	0.003516	0.004748	0	0	0.07401	0.207228
																								Leptotrichiaceae	0	0	0.060283	0.103139	0.07401	0.18899		Cloacibacillus	0.005044	0.00807	0.718952	0.464874	0.004772	0.104207
																								Leuconostocaceae	0.008623	0.007861	0.008525	0.015819	0.36113	0.53088		Clostridium_III	0.020289	0.036875	0.021866	0.030725	0.744419	0.827729
																								Methylobacteriaceae	0.131037	0.126014	0.388763	0.849425	0.514393	0.610809		Clostridium_IV	0.00157	0.002669	0.110367	0.108387	0.024992	0.151032
																								Methylocystaceae	0.00307	0.003941	0	0	0.07401	0.18899		Clostridium_XI	0.009039	0.011335	0	0	0.07401	0.207228
																								Methylophilaceae	0.007167	0.013243	0.020145	0.03995	0.928859	0.956247		Clostridium_XII	0	0	0.000504	0.001235	0.404657	0.504593
																								Microbacteriaceae	0.148143	0.109019	0.024748	0.035369	0.063669	0.18899		Clostridium_XVIII	0.019375	0.026508	0.072894	0.125965	0.803316	0.86511
																								Micrococcaceae	0.272919	0.285735	1.08772	2.2017	0.810181	0.858192		Clostridium_XlVa	0.013511	0.027185	0.0305	0.033152	0.463245	0.553021
																								Micromonosporaceae	0.389817	0.364748	0.002522	0.006178	0.016711	0.095587		Clostridium_XlVb	0.000997	0.002443	0.029354	0.046183	0.252951	0.46652
																								Moraxellaceae	1.14974	0.78171	0.400376	0.15762	0.045328	0.166203		Clostridium_sensu_stricto	0.300857	0.584391	0.071663	0.063564	0.872559	0.926718
																								Mycobacteriaceae	0.007228	0.00952	0.004979	0.008155	0.561149	0.652393		Coenonia	0	0	0.019001	0.046542	0.404657	0.504593
																								Mycoplasmataceae	0.926051	2.11128	1.16467	1.93913	0.468042	0.566196		Cohnella	0.001054	0.002581	0.002975	0.007287	1	1
																								Myxococcaceae	0.077148	0.088962	0.001513	0.003706	0.016711	0.095587		Collinsella	0	0	0.000995	0.002438	0.404657	0.504593
																								Nakamurellaceae	0.007554	0.010507	0	0	0.07401	0.18899		Comamonas	0.003989	0.00977	0.020746	0.033502	0.252951	0.46652
																								Nannocystaceae	0.001524	0.002524	0	0	0.175734	0.344246		Conexibacter	0.006504	0.008075	0	0	0.07401	0.207228
																								Neisseriaceae	0.006628	0.014817	0.404737	0.963697	0.421671	0.538384		Coprobacter	0.003935	0.009638	0.592585	0.741942	0.016711	0.147057
																								Nitrosomonadaceae	0.001981	0.004852	0.005454	0.013359	1	1		Coprococcus	0.000495	0.001213	0.001983	0.004858	1	1
																								Nocardiaceae	0.008978	0.009793	0.012609	0.030885	0.123962	0.285912		Corallococcus	0.001524	0.002524	0	0	0.175734	0.34257
																								Nocardioidaceae	0.105944	0.16939	0.00854	0.015823	0.081262	0.200353		Corynebacterium	0.146019	0.153985	0.260454	0.310052	0.810181	0.866444
																								Oligoflexaceae	0.005569	0.009135	0	0	0.175734	0.344246		Craurococcus	0.000997	0.002443	0	0	0.404657	0.504593
																								Oscillochloridaceae	0.001994	0.004885	0	0	0.404657	0.53088		Cupriavidus	0.000511	0.001251	0	0	0.404657	0.504593
																								Oxalobacteraceae	0.244915	0.229757	0.133091	0.084054	0.575174	0.657999		Dactylosporangium	0.006607	0.009799	0	0	0.07401	0.207228
																								Paenibacillaceae	0.079869	0.101557	0.017849	0.04372	0.060079	0.18899		Defluviicoccus	0.009039	0.011335	0	0	0.07401	0.207228
																								Paenibacillaceae_2	0.002075	0.003216	0.005454	0.013359	0.752554	0.809137		Deinococcus	0.003935	0.009638	0.09702	0.157488	0.252951	0.46652
																								Parachlamydiaceae	0.001496	0.003664	0.000504	0.001235	1	1		Delftia	0.003539	0.00558	0.00194	0.004752	0.599266	0.691288
																								Pasteurellaceae	0.40803	0.636848	0.633692	1.45123	0.294552	0.526512		Desemzia	0.00349	0.008549	0	0	0.404657	0.504593
																								Patulibacteraceae	0.002023	0.003633	0	0	0.175734	0.344246		Desulfovibrio	0.005462	0.00734	1.62645	1.52468	0.004772	0.104207
																								Peptococcaceae	0.001496	0.003664	0.13919	0.168206	0.016711	0.095587		Devosia	0.101511	0.153166	0.009971	0.020304	0.081262	0.221493
																								Peptoniphilaceae	0	0	0.0035	0.008574	0.404657	0.53088		Dietzia	0.013558	0.020867	0	0	0.07401	0.207228
																								Peptostreptococcaceae	2.28601	3.7778	1.21745	1.00825	0.936186	0.956247		Dyadobacter	0.001486	0.003639	0	0	0.404657	0.504593
																								Phyllobacteriaceae	0.038009	0.075501	0.000504	0.001235	0.060808	0.18899		Eikenella	0	0	0.000504	0.001235	0.404657	0.504593
																								Planococcaceae	0.152757	0.222389	0.027047	0.040618	0.103095	0.24571		Elusimicrobium	0	0	0.132495	0.131138	0.028441	0.151032
																								Polyangiaceae	0.025102	0.03447	0.005473	0.013406	0.252951	0.457873		Enhydrobacter	0	0	0.035915	0.087974	0.404657	0.504593
																								Porphyromonadaceae	0.021761	0.024951	6.74984	4.1247	0.005075	0.048382		Ensifer	0.001054	0.002581	0	0	0.404657	0.504593
																								Prevotellaceae	0.001994	0.004885	2.95736	3.084	0.003665	0.048382		Enterococcus	1.21032	1.02336	0.305744	0.664972	0.092696	0.248264
																								Promicromonosporaceae	0.04178	0.04083	0.029532	0.070866	0.347164	0.53088		Escherichia	0.176175	0.295978	0.269124	0.235038	0.228951	0.434159
																								Propionibacteriaceae	0.05122	0.048141	0.113472	0.173099	0.47117	0.566196		Eubacterium	0.00099	0.002426	0.031496	0.034216	0.060808	0.207228
																								Pseudomonadaceae	0.14923	0.122504	0.099033	0.085271	0.688921	0.746331		Exiguobacterium	0.005059	0.008096	0.002	0.004899	0.599266	0.691288
																								Pseudonocardiaceae	0.128348	0.126482	0.003984	0.007211	0.024992	0.112974		Facklamia	0.004965	0.007912	0	0	0.175734	0.34257
																								Puniceicoccaceae	0.002986	0.005903	0.455746	0.559798	0.004337	0.048382		Faecalibacterium	0.009961	0.021375	0.077223	0.075076	0.050461	0.207228
																								Rhizobiaceae	0.162831	0.218844	0.010476	0.016259	0.037941	0.146637		Faecalicoccus	0.007396	0.016661	0.064731	0.08603	0.326058	0.504593
																								Rhodobacteraceae	0.060388	0.07128	0.009253	0.019848	0.146254	0.326786		Finegoldia	0	0	0.057512	0.140876	0.404657	0.504593
																								Rhodobiaceae	0.012784	0.016686	0	0	0.07401	0.18899		Flavisolibacter	0.002476	0.006065	0	0	0.404657	0.504593
																								Rhodocyclaceae	0.003046	0.006129	0.01151	0.014907	0.421671	0.538384		Flavobacterium	0.004008	0.006462	0	0	0.175734	0.34257
																								Rhodospirillaceae	0.035675	0.056827	0.617236	0.472815	0.008127	0.068362		Flavonifractor	0	0	0.049174	0.061497	0.028441	0.151032
																								Rickettsiaceae	0.001496	0.003664	0	0	0.404657	0.53088		Friedmanniella	0.001991	0.003622	0	0	0.175734	0.34257
																								Rikenellaceae	0.004509	0.006158	0.542865	0.411751	0.004772	0.048382		Fusobacterium	0.003028	0.004691	0.597313	0.67733	0.024992	0.151032
																								Rubrobacteraceae	0.011491	0.018648	0.000504	0.001235	0.060808	0.18899		Gaiella	0.078384	0.15688	0.000504	0.001235	0.016711	0.147057
																								Ruminococcaceae	0.082402	0.071114	2.41793	1.47553	0.005075	0.048382		Gallibacterium	0.357555	0.533947	0.28812	0.637581	0.294552	0.504593
																								Sinobacteraceae	0.000499	0.001221	0	0	0.404657	0.53088		Gallicola	0.011116	0.018625	0.000496	0.001215	0.46195	0.553021
																								Solirubrobacteraceae	0.118096	0.140793	0.001513	0.003706	0.016711	0.095587		Geminicoccus	0.004481	0.008407	0	0	0.175734	0.34257
																								Sphaerobacteraceae	0.010952	0.020432	0.025881	0.037523	0.347164	0.53088		Gemmatimonas	0.001981	0.004852	0	0	0.404657	0.504593
																								Sphingobacteriaceae	0.024331	0.015426	0.005475	0.00853	0.027768	0.112974		Gemmiger	0	0	0.005454	0.013359	0.404657	0.504593
																								Sphingomonadaceae	0.084418	0.167121	0.42361	0.371968	0.108695	0.25481		Gemmobacter	0.002975	0.005942	0.008749	0.019984	0.924102	0.974738
																								Spirochaetaceae	0	0	3.11251	1.9954	0.002778	0.048382		Geobacillus	0.00352	0.004032	0.008471	0.01344	1	1
																								Staphylococcaceae	0.117826	0.167442	0.075149	0.064562	1	1		Geodermatophilus	0.00302	0.005984	0.002522	0.006178	0.752554	0.827809
																								Streptococcaceae	0.206555	0.22859	0.038308	0.033134	0.229766	0.432323		Gordonibacter	0.000499	0.001221	0	0	0.404657	0.504593
																								Streptomycetaceae	0.034187	0.043181	0.002001	0.003099	0.024992	0.112974		Gp16	0.030661	0.038356	0	0	0.07401	0.207228
																								Streptosporangiaceae	0.002991	0.007328	0	0	0.404657	0.53088		Gp3	0.001981	0.004852	0	0	0.404657	0.504593
																								Succinivibrionaceae	0	0	0.030826	0.039981	0.07401	0.18899		Gp4	0.020185	0.023606	0.000504	0.001235	0.060808	0.207228
																								Sutterellaceae	0	0	0.536139	0.225764	0.002778	0.048382		Gp6	0.005513	0.012021	0	0	0.175734	0.34257
																								Synergistaceae	0.005044	0.00807	0.730944	0.465643	0.004772	0.048382		GpI	0.2985	0.331814	0.450506	0.826695	0.688404	0.774408
																								Thermoactinomycetaceae	0	0	0.003471	0.008501	0.404657	0.53088		GpIV	0	0	0.003966	0.009715	0.404657	0.504593
																								Thermoleophilaceae	0.000527	0.00129	0	0	0.404657	0.53088		GpXIII	0.002023	0.003633	0	0	0.175734	0.34257
																								Thermomonosporaceae	0.001552	0.002626	0	0	0.175734	0.344246		Haemophilus	0.000499	0.001221	0.000485	0.001188	1	1
																								Tsukamurellaceae	0.001496	0.003664	0	0	0.404657	0.53088		Halomonas	0	0	0.003471	0.008501	0.404657	0.504593
																								Unclassified	1.71058	2.27441	21.5238	9.60177	0.005075	0.048382		Hazenella	0	0	0.003471	0.008501	0.404657	0.504593
																								Veillonellaceae	1.55087	2.39737	1.17243	1.05155	0.47117	0.566196		Helicobacter	14.5257	16.3222	1.39941	3.28791	0.019373	0.151032
																								Verrucomicrobiaceae	0.004495	0.006962	0.025551	0.035208	0.608102	0.679364		Holdemania	0	0	0.021632	0.027862	0.07401	0.207228
																								Victivallaceae	0	0	0.060283	0.102978	0.07401	0.18899		Hydrogenispora	0.002493	0.006107	0	0	0.404657	0.504593
																								Xanthobacteraceae	0.007134	0.010263	0.002004	0.003635	0.421671	0.538384		Hydrogenoanaerobacterium	0	0	0.00199	0.004875	0.404657	0.504593
																								Xanthomonadaceae	0.051056	0.027137	0.107231	0.203428	0.574504	0.657999		Hyphomicrobium	0.003064	0.007506	0	0	0.404657	0.504593
																																Iamia	0.009516	0.017579	0	0	0.07401	0.207228
																																Ilumatobacter	0.021486	0.034454	0	0	0.009622	0.123482
																																Intestinimonas	0.000537	0.001316	0.421525	0.455496	0.016711	0.147057
																																Janthinobacterium	0.008108	0.010533	0.015033	0.036824	0.245785	0.461596
																																Jatrophihabitans	0.000527	0.00129	0	0	0.404657	0.504593
																																Jeotgalibaca	0.008466	0.016754	0	0	0.175734	0.34257
																																Jeotgalicoccus	0.015465	0.034956	0	0	0.07401	0.207228
																																Kallotenue	0.002493	0.006107	0	0	0.404657	0.504593
																																Kineococcus	0.000997	0.002443	0	0	0.404657	0.504593
																																Kocuria	0.011944	0.016131	0.004485	0.009579	0.266554	0.488682
																																Krasilnikovia	0.087226	0.096934	0.001009	0.002471	0.016711	0.147057
																																Kribbella	0.001517	0.00251	0	0	0.175734	0.34257
																																Kurthia	0.009473	0.01397	0.000989	0.001533	0.104415	0.27487
																																Labilithrix	0.000492	0.001205	0	0	0.404657	0.504593
																																Labrys	0.001038	0.001608	0	0	0.175734	0.34257
																																Lachnospiracea_incertae_sedis	0	0	0.012438	0.030468	0.404657	0.504593
																																Lacibacterium	0.001532	0.003753	0	0	0.404657	0.504593
																																Lactobacillus	43.4292	22.5543	16.6102	15.5541	0.045328	0.207228
																																Lactococcus	0.001508	0.002512	0	0	0.175734	0.34257
																																Legionella	0	0	0.008244	0.020194	0.404657	0.504593
																																Leucobacter	0.010039	0.014103	0	0	0.07401	0.207228
																																Leuconostoc	0.003462	0.007085	0	0	0.175734	0.34257
																																Limnobacter	0.001513	0.002551	0.013787	0.029616	0.775029	0.843494
																																Litorilinea	0.002521	0.004797	0	0	0.175734	0.34257
																																Luteimonas	0.002991	0.007328	0	0	0.404657	0.504593
																																Luteococcus	0	0	0.015633	0.025442	0.07401	0.207228
																																Lysinibacillus	0.044997	0.082795	0	0	0.028441	0.151032
																																Lysobacter	0.002493	0.006107	0	0	0.404657	0.504593
																																Marmoricola	0.006977	0.015679	0	0	0.175734	0.34257
																																Massilia	0.233277	0.230052	0.059711	0.050911	0.127538	0.324642
																																Megamonas	0.004074	0.006544	0.279678	0.53621	0.11471	0.299413
																																Megasphaera	0	0	0.104223	0.175033	0.07401	0.207228
																																Methylobacillus	0.004102	0.008593	0.0035	0.008574	0.599266	0.691288
																																Methylobacterium	0.028734	0.021075	0.388763	0.849425	0.870516	0.926718
																																Methyloceanibacter	0.012257	0.016008	0	0	0.07401	0.207228
																																Methylocystis	0.00307	0.003941	0	0	0.07401	0.207228
																																Methylophilus	0.003065	0.004748	0.016645	0.040772	0.445976	0.547253
																																Methyloversatilis	0.003046	0.006129	0.01151	0.014907	0.421671	0.523688
																																Microbacterium	0.103003	0.070104	0.024748	0.035369	0.063669	0.207228
																																Microlunatus	0.026533	0.040613	0	0	0.07401	0.207228
																																Microvirga	0.097674	0.112829	0	0	0.009622	0.123482
																																Mobilicoccus	0.003955	0.006394	0	0	0.175734	0.34257
																																Mobilitalea	0.01095	0.017084	0	0	0.07401	0.207228
																																Modestobacter	0.015353	0.022992	0	0	0.028441	0.151032
																																Mogibacterium	0.013325	0.031087	0.004985	0.007946	1	1
																																Mucispirillum	0	0	0.066085	0.052366	0.002778	0.104207
																																Mumia	0.004487	0.010992	0	0	0.404657	0.504593
																																Mycobacterium	0.007228	0.00952	0.004979	0.008155	0.561149	0.657163
																																Mycoplasma	0	0	0.328821	0.717648	0.028441	0.151032
																																Nakamurella	0.007554	0.010507	0	0	0.07401	0.207228
																																Nannocystis	0.001524	0.002524	0	0	0.175734	0.34257
																																Natranaerovirga	0.005983	0.014655	0	0	0.404657	0.504593
																																Neisseria	0.005606	0.012325	0.342084	0.818972	0.775029	0.843494
																																Nitrosomonas	0	0	0.005454	0.013359	0.404657	0.504593
																																Nitrosospira	0.001981	0.004852	0	0	0.404657	0.504593
																																Nocardioides	0.091954	0.142582	0.00854	0.015823	0.081262	0.221493
																																Nonomuraea	0.002991	0.007328	0	0	0.404657	0.504593
																																Oceanobacillus	0.01302	0.028905	0.003966	0.009715	0.599266	0.691288
																																Odoribacter	0.004918	0.012047	0.195412	0.177102	0.016711	0.147057
																																Oligoflexus	0.005569	0.009135	0	0	0.175734	0.34257
																																Olsenella	0.047793	0.092804	0.180783	0.222987	0.12553	0.322194
																																Ornithobacterium	0	0	0.002	0.004899	0.404657	0.504593
																																Oscillibacter	0	0	0.209635	0.226091	0.009622	0.123482
																																Oscillochloris	0.001994	0.004885	0	0	0.404657	0.504593
																																Ottowia	0	0	0.010184	0.024945	0.404657	0.504593
																																Oxalobacter	0	0	0.058346	0.053311	0.028441	0.151032
																																Oxalophagus	0.002075	0.003216	0.005454	0.013359	0.752554	0.827809
																																Paenibacillus	0.07733	0.102913	0.014874	0.036433	0.060079	0.207228
																																Paenochrobactrum	0.00349	0.008549	0	0	0.404657	0.504593
																																Pantoea	0.044453	0.074806	0.00647	0.010293	0.803316	0.86511
																																Parabacteroides	0.002023	0.003613	1.48795	0.901782	0.004337	0.104207
																																Parachlamydia	0.001496	0.003664	0.000504	0.001235	1	1
																																Paracoccus	0.011956	0.025173	0.000504	0.001235	0.46195	0.553021
																																Paraprevotella	0	0	0.149705	0.167531	0.028441	0.151032
																																Parasutterella	0	0	0.248411	0.147064	0.002778	0.104207
																																Patulibacter	0.002023	0.003633	0	0	0.175734	0.34257
																																Pedobacter	0.006639	0.007832	0.005475	0.00853	0.788821	0.855482
																																Pedomicrobium	0.013268	0.018444	0	0	0.07401	0.207228
																																Peptococcus	0.001496	0.003664	0.13919	0.168206	0.016711	0.147057
																																Peptoniphilus	0	0	0.0035	0.008574	0.404657	0.504593
																																Peptostreptococcus	0	0	0.560655	1.04334	0.002778	0.104207
																																Peredibacter	0.005606	0.006475	0	0	0.07401	0.207228
																																Phascolarctobacterium	0.001032	0.001601	0.82986	0.542222	0.004337	0.104207
																																Phyllobacterium	0.003034	0.003789	0	0	0.07401	0.207228
																																Pilimelia	0.010608	0.017527	0	0	0.07401	0.207228
																																Planococcus	0.030372	0.033142	0.010688	0.024728	0.081262	0.221493
																																Polyangium	0.005043	0.009593	0	0	0.175734	0.34257
																																Povalibacter	0.000499	0.001221	0	0	0.404657	0.504593
																																Prevotella	0.001994	0.004885	2.53885	3.14321	0.016711	0.147057
																																Propionibacterium	0.019206	0.008526	0.097838	0.150429	0.065552	0.207228
																																Propionicimonas	0.000499	0.001221	0	0	0.404657	0.504593
																																Pseudobacteroides	0.001994	0.004885	0	0	0.404657	0.504593
																																Pseudochrobactrum	0.023017	0.02899	0.041777	0.094039	0.549674	0.646182
																																Pseudoflavonifractor	0	0	0.096383	0.08067	0.028441	0.151032
																																Pseudolabrys	0.006096	0.010096	0.000504	0.001235	0.46195	0.553021
																																Pseudomonas	0.135314	0.116056	0.099033	0.085271	0.688921	0.774408
																																Pseudonocardia	0.075263	0.076805	0.003479	0.007143	0.037941	0.191571
																																Pseudoxanthomonas	0.00099	0.002426	0.017584	0.030852	0.46195	0.553021
																																Psychrobacter	0.006482	0.015877	0.003936	0.009641	1	1
																																Ralstonia	0.000499	0.001221	0.0025	0.006124	1	1
																																Reyranella	0.000527	0.00129	0	0	0.404657	0.504593
																																Rhizobium	0.161777	0.219616	0.010476	0.016259	0.056204	0.207228
																																Rhodococcus	0.00798	0.007675	0.012609	0.030885	0.123962	0.320843
																																Rhodocytophaga	0.001981	0.004852	0	0	0.404657	0.504593
																																Rickettsia	0.001496	0.003664	0	0	0.404657	0.504593
																																Riemerella	0	0	0.034249	0.05522	0.175734	0.34257
																																Rikenella	0	0	0.001513	0.003706	0.404657	0.504593
																																Romboutsia	2.24995	3.75967	0.610687	0.300961	0.688921	0.774408
																																Roseburia	0	0	0.00795	0.012888	0.175734	0.34257
																																Roseomonas	0.007496	0.012795	0	0	0.07401	0.207228
																																Rothia	0.042332	0.049192	0.066531	0.08908	0.732459	0.817382
																																Rubellimicrobium	0.010959	0.022758	0	0	0.175734	0.34257
																																Rubrobacter	0.011491	0.018648	0.000504	0.001235	0.060808	0.207228
																																Ruminococcus	0.006972	0.011756	0.141276	0.141204	0.034087	0.17498
																																Rummeliibacillus	0.004986	0.012213	0.008429	0.020646	1	1
																																Saccharibacteria	0.065996	0.090697	0.041804	0.083528	0.347164	0.504593
																																Salmonella	0.035786	0.055247	0.012365	0.01761	0.375117	0.504593
																																Sedimentibacter	0.002493	0.006107	0	0	0.404657	0.504593
																																Serpens	0.001988	0.003079	0	0	0.175734	0.34257
																																Serratia	0	0	0.026697	0.062515	0.175734	0.34257
																																Skermanella	0.02311	0.043337	0	0	0.028441	0.151032
																																Solibacillus	0.011994	0.02786	0	0	0.175734	0.34257
																																Solirubrobacter	0.118096	0.140793	0.001513	0.003706	0.016711	0.147057
																																Sorangium	0.007316	0.013673	0	0	0.07401	0.207228
																																Spartobacteria	0.00702	0.008983	0	0	0.07401	0.207228
																																Sphaerobacter	0.002476	0.006065	0.001487	0.003643	1	1
																																Sphaerochaeta	0	0	2.25301	1.28793	0.002778	0.104207
																																Sphingobacterium	0.017691	0.010788	0	0	0.002778	0.104207
																																Sphingobium	0.006037	0.009207	0.344019	0.336418	0.034087	0.17498
																																Sphingomonas	0.077383	0.167407	0.079591	0.08563	0.52111	0.61495
																																Sphingopyxis	0.000997	0.002443	0	0	0.404657	0.504593
																																Spirochaeta	0	0	0.282554	0.299117	0.009622	0.123482
																																Sporacetigenium	0.005494	0.009678	0	0	0.175734	0.34257
																																Sporobacter	0.00694	0.01093	0.096047	0.096969	0.056204	0.207228
																																Sporomusa	0.005014	0.010808	0	0	0.175734	0.34257
																																Sporosarcina	0.025046	0.036579	0	0	0.009622	0.123482
																																Staphylococcus	0.102361	0.136606	0.063996	0.071658	0.80684	0.865877
																																Stenotrophomonas	0.044581	0.028152	0.089647	0.173388	0.470393	0.559386
																																Streptobacillus	0	0	0.042316	0.065872	0.07401	0.207228
																																Streptococcus	0.205047	0.22823	0.038308	0.033134	0.229766	0.434159
																																Streptomyces	0.034187	0.043181	0.002001	0.003099	0.024992	0.151032
																																Subdoligranulum	0.009466	0.01349	0.000992	0.002429	0.089823	0.24268
																																Succinatimonas	0	0	0.020362	0.031558	0.175734	0.34257
																																Sutterella	0	0	0.143446	0.237581	0.002778	0.104207
																																Suttonella	0	0	0.002425	0.005939	0.404657	0.504593
																																Terribacillus	0.007483	0.014199	0	0	0.175734	0.34257
																																Terrisporobacter	0.01197	0.019358	0	0	0.07401	0.207228
																																Tessaracoccus	0.002991	0.007328	0	0	0.404657	0.504593
																																Thermoleophilum	0.000527	0.00129	0	0	0.404657	0.504593
																																Tissierella	0.00349	0.008549	0	0	0.404657	0.504593
																																Treponema	0	0	0.576947	0.778408	0.028441	0.151032
																																Trueperella	0	0	0.008	0.019597	0.404657	0.504593
																																Tsukamurella	0.001496	0.003664	0	0	0.404657	0.504593
																																Tumebacillus	0.112723	0.111751	0.007566	0.018532	0.026279	0.151032
																																Turicibacter	0.049125	0.084381	0.060203	0.147466	0.752554	0.827809
																																Unclassified	3.17681	2.74859	31.9438	11.8714	0.005075	0.104207
																																Ureaplasma	0.926051	2.11128	0.835844	1.24825	0.683635	0.774408
																																Vampirovibrio	0	0	0.021394	0.052405	0.404657	0.504593
																																Veillonella	1.54178	2.39218	0.788526	1.09113	1	1
																																Victivallis	0	0	0.060283	0.102978	0.07401	0.207228
																																Virgisporangium	0.022152	0.032743	0	0	0.028441	0.151032
																																Weissella	0.005161	0.007122	0.008525	0.015819	0.669146	0.76616
																																Williamsia	0.000997	0.002443	0	0	0.404657	0.504593
																																Xanthobacter	0	0	0.0015	0.003674	0.404657	0.504593
																																Youngiibacter	0	0	0.012792	0.031333	0.404657	0.504593

## Sheet: Galaxy_LDA_Effect_Size_(LEfse）
			LDA	P VALUE
Bacteria	6			-
Bacteria.Actinobacteria	4.82971			-
Bacteria.Actinobacteria.Actinobacteria	4.82968			-
Bacteria.Actinobacteria.Actinobacteria.Actinomycetales	4.58464			-
Bacteria.Actinobacteria.Actinobacteria.Actinomycetales.Actinomycetaceae	4.35727	WLMB	3.98377	0.0146176
Bacteria.Actinobacteria.Actinobacteria.Actinomycetales.Actinomycetaceae.Actinomyces	4.32276	WLMB	3.94775	0.0146176
Bacteria.Actinobacteria.Actinobacteria.Actinomycetales.Corynebacteriaceae	3.44205			-
Bacteria.Actinobacteria.Actinobacteria.Actinomycetales.Corynebacteriaceae.Corynebacterium	3.44205			-
Bacteria.Actinobacteria.Actinobacteria.Actinomycetales.Geodermatophilaceae	3.00049	AA	3.20766	0.037504
Bacteria.Actinobacteria.Actinobacteria.Actinomycetales.Geodermatophilaceae.Blastococcus	2.89576	AA	3.26182	0.0144945
Bacteria.Actinobacteria.Actinobacteria.Actinomycetales.Microbacteriaceae	3.13788			-
Bacteria.Actinobacteria.Actinobacteria.Actinomycetales.Microbacteriaceae.Agromyces	2.59928	AA	3.74343	0.0235941
Bacteria.Actinobacteria.Actinobacteria.Actinomycetales.Microbacteriaceae.Microbacterium	2.94716			-
Bacteria.Actinobacteria.Actinobacteria.Actinomycetales.Micrococcaceae	3.98377			-
Bacteria.Actinobacteria.Actinobacteria.Actinomycetales.Micrococcaceae.Arthrobacter	3.94759			-
Bacteria.Actinobacteria.Actinobacteria.Actinomycetales.Micromonosporaceae	3.64506	AA	3.39916	0.0242221
Bacteria.Actinobacteria.Actinobacteria.Actinomycetales.Micromonosporaceae.Actinoplanes	3.45561	AA	3.31554	0.0242221
Bacteria.Actinobacteria.Actinobacteria.Actinomycetales.Micromonosporaceae.Krasilnikovia	3.00732	AA	3.47374	0.0242221
Bacteria.Actinobacteria.Actinobacteria.Actinomycetales.Pseudonocardiaceae	3.16874	AA	3.16074	0.0352976
Bacteria.Actinobacteria.Actinobacteria.Actinomycetales.Pseudonocardiaceae.Actinomycetospora	2.76076	AA	3.19267	0.0242221
Bacteria.Actinobacteria.Actinobacteria.Actinomycetales.Pseudonocardiaceae.Pseudonocardia	2.94418	AA	3.30736	0.0352976
Bacteria.Actinobacteria.Actinobacteria.Actinomycetales.Streptomycetaceae	2.55955			-
Bacteria.Actinobacteria.Actinobacteria.Actinomycetales.Streptomycetaceae.Streptomyces	2.55955			-
Bacteria.Actinobacteria.Actinobacteria.Bifidobacteriales	4.38346			-
Bacteria.Actinobacteria.Actinobacteria.Bifidobacteriales.Bifidobacteriaceae	4.38346			-
Bacteria.Actinobacteria.Actinobacteria.Bifidobacteriales.Bifidobacteriaceae.Aeriscardovia	4.189	WLMB	3.86454	0.0118294
Bacteria.Actinobacteria.Actinobacteria.Bifidobacteriales.Bifidobacteriaceae.Bifidobacterium	3.62633			-
Bacteria.Actinobacteria.Actinobacteria.Coriobacteriales	3.6517			-
Bacteria.Actinobacteria.Actinobacteria.Coriobacteriales.Coriobacteriaceae	3.6517			-
Bacteria.Actinobacteria.Actinobacteria.Coriobacteriales.Coriobacteriaceae.Olsenella	3.19021			-
Bacteria.Bacteroidetes	5.52529	WLMB	5.22729	0.00448325
Bacteria.Bacteroidetes.Bacteroidia	5.47046	WLMB	5.17207	0.00448325
Bacteria.Bacteroidetes.Bacteroidia.Bacteroidales	5.47046	WLMB	5.17207	0.00448325
Bacteria.Bacteroidetes.Bacteroidia.Bacteroidales.Bacteroidaceae	5.18716	WLMB	4.89053	0.00448325
Bacteria.Bacteroidetes.Bacteroidia.Bacteroidales.Bacteroidaceae.Bacteroides	5.18716	WLMB	4.89053	0.00448325
Bacteria.Bacteroidetes.Bacteroidia.Bacteroidales.Porphyromonadaceae	4.76257	WLMB	4.47317	0.0118294
Bacteria.Bacteroidetes.Bacteroidia.Bacteroidales.Porphyromonadaceae.Barnesiella	3.84917			-
Bacteria.Bacteroidetes.Bacteroidia.Bacteroidales.Porphyromonadaceae.Coprobacter	3.7058	WLMB	3.48638	0.0462004
Bacteria.Bacteroidetes.Bacteroidia.Bacteroidales.Porphyromonadaceae.Odoribacter	3.224	WLMB	3.16418	0.0462004
Bacteria.Bacteroidetes.Bacteroidia.Bacteroidales.Porphyromonadaceae.Parabacteroides	4.10608	WLMB	3.80587	0.00381557
Bacteria.Bacteroidetes.Bacteroidia.Bacteroidales.Prevotellaceae	4.40396	WLMB	4.07375	0.0146176
Bacteria.Bacteroidetes.Bacteroidia.Bacteroidales.Prevotellaceae.Alloprevotella	3.03084	WLMB	2.93492	0.0235941
Bacteria.Bacteroidetes.Bacteroidia.Bacteroidales.Prevotellaceae.Paraprevotella	3.10829			-
Bacteria.Bacteroidetes.Bacteroidia.Bacteroidales.Prevotellaceae.Prevotella	4.33769	WLMB	4.00059	0.0462004
Bacteria.Bacteroidetes.Bacteroidia.Bacteroidales.Rikenellaceae	3.66972	WLMB	3.37013	0.00420874
Bacteria.Bacteroidetes.Bacteroidia.Bacteroidales.Rikenellaceae.Alistipes	3.66731	WLMB	3.36745	0.00420874
Bacteria.Cyanobacteria	3.61643			-
Bacteria.Cyanobacteria.Cyanobacteria	3.61643			-
Bacteria.Cyanobacteria.Cyanobacteria.Unclassified	3.60085			-
Bacteria.Cyanobacteria.Cyanobacteria.Unclassified.Family_I	3.59713			-
Bacteria.Cyanobacteria.Cyanobacteria.Unclassified.Family_I.GpI	3.59713			-
Bacteria.Deferribacteres	2.75315	WLMB	3.09762	0.00931441
Bacteria.Deferribacteres.Deferribacteres	2.75315	WLMB	3.09762	0.00931441
Bacteria.Deferribacteres.Deferribacteres.Deferribacterales	2.75315	WLMB	3.0976	0.00931441
Bacteria.Deferribacteres.Deferribacteres.Deferribacterales.Deferribacteraceae	2.75315	WLMB	3.09758	0.00931441
Bacteria.Deferribacteres.Deferribacteres.Deferribacterales.Deferribacteraceae.Mucispirillum	2.75315	WLMB	3.0976	0.00931441
Bacteria.Firmicutes	5.88515	AA	5.31706	0.0118294
Bacteria.Firmicutes.Bacilli	5.86522	AA	5.39895	0.0118294
Bacteria.Firmicutes.Bacilli.Bacillales	4.28807			-
Bacteria.Firmicutes.Bacilli.Bacillales.Alicyclobacillaceae	3.05869			-
Bacteria.Firmicutes.Bacilli.Bacillales.Alicyclobacillaceae.Tumebacillus	3.05869			-
Bacteria.Firmicutes.Bacilli.Bacillales.Bacillaceae	4.15298			-
Bacteria.Firmicutes.Bacilli.Bacillales.Bacillaceae.Anoxybacillus	3.70326			-
Bacteria.Firmicutes.Bacilli.Bacillales.Bacillaceae.Bacillus	4.07363	AA	3.7358	0.0409198
Bacteria.Firmicutes.Bacilli.Bacillales.Planococcaceae	3.20929			-
Bacteria.Firmicutes.Bacilli.Bacillales.Planococcaceae.Kurthia	1.77388			-
Bacteria.Firmicutes.Bacilli.Bacillales.Planococcaceae.Lysinibacillus	2.68173			-
Bacteria.Firmicutes.Bacilli.Bacillales.Planococcaceae.Planococcus	2.53988			-
Bacteria.Firmicutes.Bacilli.Bacillales.Planococcaceae.Sporosarcina	2.44215	AA	3.89408	0.0372894
Bacteria.Firmicutes.Bacilli.Bacillales.Staphylococcaceae	3.01436			-
Bacteria.Firmicutes.Bacilli.Bacillales.Staphylococcaceae.Staphylococcus	2.93145			-
Bacteria.Firmicutes.Bacilli.Lactobacillales	5.85357	AA	5.38913	0.0118294
Bacteria.Firmicutes.Bacilli.Lactobacillales.Carnobacteriaceae	5.46407	AA	5.13554	0.00420874
Bacteria.Firmicutes.Bacilli.Lactobacillales.Carnobacteriaceae.Catellicoccus	5.46384	AA	5.13552	0.00420874
Bacteria.Firmicutes.Bacilli.Lactobacillales.Enterococcaceae	4.02612			-
Bacteria.Firmicutes.Bacilli.Lactobacillales.Enterococcaceae.Enterococcus	4.02612			-
Bacteria.Firmicutes.Bacilli.Lactobacillales.Lactobacillaceae	5.61257			-
Bacteria.Firmicutes.Bacilli.Lactobacillales.Lactobacillaceae.Lactobacillus	5.61257			-
Bacteria.Firmicutes.Bacilli.Lactobacillales.Streptococcaceae	3.32799			-
Bacteria.Firmicutes.Bacilli.Lactobacillales.Streptococcaceae.Streptococcus	3.32428			-
Bacteria.Firmicutes.Clostridia	4.96767	WLMB	4.59917	0.00448325
Bacteria.Firmicutes.Clostridia.Clostridiales	4.96634	WLMB	4.5976	0.00448325
Bacteria.Firmicutes.Clostridia.Clostridiales.Clostridiaceae	3.53334			-
Bacteria.Firmicutes.Clostridia.Clostridiales.Clostridiaceae.Clostridium_sensu_stricto	3.52643			-
Bacteria.Firmicutes.Clostridia.Clostridiales.Lachnospiraceae	4.44867	WLMB	4.10659	0.00737117
Bacteria.Firmicutes.Clostridia.Clostridiales.Lachnospiraceae.Anaerostipes	2.65863			-
Bacteria.Firmicutes.Clostridia.Clostridiales.Lachnospiraceae.Clostridium_XlVa	2.42435			-
Bacteria.Firmicutes.Clostridia.Clostridiales.Peptococcaceae	3.07666	WLMB	3.03011	0.0462004
Bacteria.Firmicutes.Clostridia.Clostridiales.Peptococcaceae.Peptococcus	3.07666	WLMB	3.03197	0.0462004
Bacteria.Firmicutes.Clostridia.Clostridiales.Peptostreptococcaceae	4.38986			-
Bacteria.Firmicutes.Clostridia.Clostridiales.Peptostreptococcaceae.Peptostreptococcus	3.68175	WLMB	3.36361	0.00931441
Bacteria.Firmicutes.Clostridia.Clostridiales.Peptostreptococcaceae.Romboutsia	4.28423			-
Bacteria.Firmicutes.Clostridia.Clostridiales.Ruminococcaceae	4.31986	WLMB	4.01762	0.0118294
Bacteria.Firmicutes.Clostridia.Clostridiales.Ruminococcaceae.Clostridium_IV	2.97784	WLMB	3.02579	0.0230068
Bacteria.Firmicutes.Clostridia.Clostridiales.Ruminococcaceae.Intestinimonas	3.55788	WLMB	3.2987	0.0462004
Bacteria.Firmicutes.Clostridia.Clostridiales.Ruminococcaceae.Oscillibacter	3.25452	WLMB	3.02384	0.0235941
Bacteria.Firmicutes.Clostridia.Clostridiales.Ruminococcaceae.Pseudoflavonifractor	2.91705			-
Bacteria.Firmicutes.Clostridia.Clostridiales.Ruminococcaceae.Ruminococcus	3.08312			-
Bacteria.Firmicutes.Clostridia.Clostridiales.Ruminococcaceae.Sporobacter	2.91554			-
Bacteria.Firmicutes.Erysipelotrichia	3.40847			-
Bacteria.Firmicutes.Erysipelotrichia.Erysipelotrichales	3.40847			-
Bacteria.Firmicutes.Erysipelotrichia.Erysipelotrichales.Erysipelotrichaceae	3.40847			-
Bacteria.Firmicutes.Erysipelotrichia.Erysipelotrichales.Erysipelotrichaceae.Clostridium_XVIII	2.81592			-
Bacteria.Firmicutes.Erysipelotrichia.Erysipelotrichales.Erysipelotrichaceae.Faecalicoccus	2.74417			-
Bacteria.Firmicutes.Negativicutes	4.26963			-
Bacteria.Firmicutes.Negativicutes.Selenomonadales	4.26963			-
Bacteria.Firmicutes.Negativicutes.Selenomonadales.Acidaminococcaceae	3.85232	WLMB	3.55287	0.00637767
Bacteria.Firmicutes.Negativicutes.Selenomonadales.Acidaminococcaceae.Phascolarctobacterium	3.85232	WLMB	3.55289	0.00637767
Bacteria.Firmicutes.Negativicutes.Selenomonadales.Veillonellaceae	4.26948			-
Bacteria.Firmicutes.Negativicutes.Selenomonadales.Veillonellaceae.Megamonas	3.37971			-
Bacteria.Firmicutes.Negativicutes.Selenomonadales.Veillonellaceae.Veillonella	4.26692			-
Bacteria.Fusobacteria	3.75101			-
Bacteria.Fusobacteria.Fusobacteriia	3.75101			-
Bacteria.Fusobacteria.Fusobacteriia.Fusobacteriales	3.75101			-
Bacteria.Fusobacteria.Fusobacteriia.Fusobacteriales.Fusobacteriaceae	3.70926			-
Bacteria.Fusobacteria.Fusobacteriia.Fusobacteriales.Fusobacteriaceae.Fusobacterium	3.70926			-
Bacteria.Proteobacteria	5.21161			-
Bacteria.Proteobacteria.Alphaproteobacteria	4.2355			-
Bacteria.Proteobacteria.Alphaproteobacteria.Rhizobiales	3.74143			-
Bacteria.Proteobacteria.Alphaproteobacteria.Rhizobiales.Hyphomicrobiaceae	3.0921			-
Bacteria.Proteobacteria.Alphaproteobacteria.Rhizobiales.Hyphomicrobiaceae.Devosia	3.01945			-
Bacteria.Proteobacteria.Alphaproteobacteria.Rhizobiales.Methylobacteriaceae	3.53528			-
Bacteria.Proteobacteria.Alphaproteobacteria.Rhizobiales.Methylobacteriaceae.Methylobacterium	3.52439			-
Bacteria.Proteobacteria.Alphaproteobacteria.Rhodospirillales	3.72594	WLMB	3.42936	0.0183281
Bacteria.Proteobacteria.Alphaproteobacteria.Rhodospirillales.Rhodospirillaceae	3.72594	WLMB	3.42974	0.0183281
Bacteria.Proteobacteria.Alphaproteobacteria.Sphingomonadales	3.56557			-
Bacteria.Proteobacteria.Alphaproteobacteria.Sphingomonadales.Sphingomonadaceae	3.56557			-
Bacteria.Proteobacteria.Alphaproteobacteria.Sphingomonadales.Sphingomonadaceae.Sphingobium	3.47461	WLMB	3.18241	0.0206449
Bacteria.Proteobacteria.Alphaproteobacteria.Sphingomonadales.Sphingomonadaceae.Sphingomonas	2.95941			-
Bacteria.Proteobacteria.Betaproteobacteria	4.17089			-
Bacteria.Proteobacteria.Betaproteobacteria.Burkholderiales	3.98238	WLMB	3.5542	0.0423571
Bacteria.Proteobacteria.Betaproteobacteria.Burkholderiales.Oxalobacteraceae	3.406			-
Bacteria.Proteobacteria.Betaproteobacteria.Burkholderiales.Oxalobacteraceae.Massilia	3.38364			-
Bacteria.Proteobacteria.Betaproteobacteria.Burkholderiales.Sutterellaceae	3.66233	WLMB	3.39852	0.00931441
Bacteria.Proteobacteria.Betaproteobacteria.Burkholderiales.Sutterellaceae.Parasutterella	3.32822	WLMB	3.12397	0.00931441
Bacteria.Proteobacteria.Betaproteobacteria.Burkholderiales.Sutterellaceae.Sutterella	3.08974	WLMB	3.19812	0.00931441
Bacteria.Proteobacteria.Deltaproteobacteria	4.64469	WLMB	4.37233	0.00420874
Bacteria.Proteobacteria.Deltaproteobacteria.Desulfovibrionales	4.16832	WLMB	3.89711	0.00420874
Bacteria.Proteobacteria.Deltaproteobacteria.Desulfovibrionales.Desulfovibrionaceae	4.16832	WLMB	3.89697	0.00420874
Bacteria.Proteobacteria.Deltaproteobacteria.Desulfovibrionales.Desulfovibrionaceae.Bilophila	2.84206			-
Bacteria.Proteobacteria.Deltaproteobacteria.Desulfovibrionales.Desulfovibrionaceae.Desulfovibrio	4.14496	WLMB	3.87343	0.00420874
Bacteria.Proteobacteria.Epsilonproteobacteria	5.10989			-
Bacteria.Proteobacteria.Epsilonproteobacteria.Campylobacterales	5.10989			-
Bacteria.Proteobacteria.Epsilonproteobacteria.Campylobacterales.Campylobacteraceae	3.50351			-
Bacteria.Proteobacteria.Epsilonproteobacteria.Campylobacterales.Campylobacteraceae.Campylobacter	3.50351			-
Bacteria.Proteobacteria.Epsilonproteobacteria.Campylobacterales.Helicobacteraceae	5.10361			-
Bacteria.Proteobacteria.Epsilonproteobacteria.Campylobacterales.Helicobacteraceae.Helicobacter	5.10361			-
Bacteria.Proteobacteria.Gammaproteobacteria	4.32076			-
Bacteria.Proteobacteria.Gammaproteobacteria.Enterobacteriales	3.50197			-
Bacteria.Proteobacteria.Gammaproteobacteria.Enterobacteriales.Enterobacteriaceae	3.50197			-
Bacteria.Proteobacteria.Gammaproteobacteria.Enterobacteriales.Enterobacteriaceae.Escherichia	3.3646			-
Bacteria.Proteobacteria.Gammaproteobacteria.Enterobacteriales.Enterobacteriaceae.Pantoea	2.50326			-
Bacteria.Proteobacteria.Gammaproteobacteria.Enterobacteriales.Enterobacteriaceae.Salmonella	2.49687			-
Bacteria.Proteobacteria.Gammaproteobacteria.Pasteurellales	3.76508			-
Bacteria.Proteobacteria.Gammaproteobacteria.Pasteurellales.Pasteurellaceae	3.76508			-
Bacteria.Proteobacteria.Gammaproteobacteria.Pasteurellales.Pasteurellaceae.Avibacterium	3.47532			-
Bacteria.Proteobacteria.Gammaproteobacteria.Pasteurellales.Pasteurellaceae.Gallibacterium	3.57813			-
Bacteria.Proteobacteria.Gammaproteobacteria.Pseudomonadales	4.13458			-
Bacteria.Proteobacteria.Gammaproteobacteria.Pseudomonadales.Moraxellaceae	4.0882			-
Bacteria.Proteobacteria.Gammaproteobacteria.Pseudomonadales.Moraxellaceae.Acinetobacter	4.04376			-
Bacteria.Proteobacteria.Gammaproteobacteria.Pseudomonadales.Moraxellaceae.Alkanindiges	3.04688	AA	3.5745	0.0256309
Bacteria.Proteobacteria.Gammaproteobacteria.Pseudomonadales.Pseudomonadaceae	3.14011			-
Bacteria.Proteobacteria.Gammaproteobacteria.Pseudomonadales.Pseudomonadaceae.Pseudomonas	3.08836			-
Bacteria.Proteobacteria.Gammaproteobacteria.Xanthomonadales	3.00721			-
Bacteria.Proteobacteria.Gammaproteobacteria.Xanthomonadales.Xanthomonadaceae	3.00721			-
Bacteria.Proteobacteria.Gammaproteobacteria.Xanthomonadales.Xanthomonadaceae.Stenotrophomonas	2.93325			-
Bacteria.Spirochaetes	4.43142	WLMB	4.16025	0.00931441
Bacteria.Spirochaetes.Spirochaetia	4.43142	WLMB	4.16025	0.00931441
Bacteria.Spirochaetes.Spirochaetia.Spirochaetales	4.43142	WLMB	4.16025	0.00931441
Bacteria.Spirochaetes.Spirochaetia.Spirochaetales.Spirochaetaceae	4.42616	WLMB	4.15515	0.00931441
Bacteria.Spirochaetes.Spirochaetia.Spirochaetales.Spirochaetaceae.Sphaerochaeta	4.28582	WLMB	4.00541	0.00931441
Bacteria.Spirochaetes.Spirochaetia.Spirochaetales.Spirochaetaceae.Spirochaeta	3.38415	WLMB	3.15757	0.0235941
Bacteria.Spirochaetes.Spirochaetia.Spirochaetales.Spirochaetaceae.Treponema	3.69419			-
Bacteria.Synergistetes	3.79694	WLMB	3.52453	0.027252
Bacteria.Synergistetes.Synergistia	3.79694	WLMB	3.5244	0.027252
Bacteria.Synergistetes.Synergistia.Synergistales	3.79694	WLMB	3.52439	0.027252
Bacteria.Synergistetes.Synergistia.Synergistales.Synergistaceae	3.79694	WLMB	3.52437	0.027252
Bacteria.Synergistetes.Synergistia.Synergistales.Synergistaceae.Cloacibacillus	3.78975	WLMB	3.51635	0.027252
Bacteria.Tenericutes	4.04582			-
Bacteria.Tenericutes.Mollicutes	4.04582			-
Bacteria.Tenericutes.Mollicutes.Mycoplasmatales	4.04582			-
Bacteria.Tenericutes.Mollicutes.Mycoplasmatales.Mycoplasmataceae	4.04582			-
Bacteria.Tenericutes.Mollicutes.Mycoplasmatales.Mycoplasmataceae.Mycoplasma	3.45001			-
Bacteria.Tenericutes.Mollicutes.Mycoplasmatales.Mycoplasmataceae.Ureaplasma	4.04582			-
Bacteria.Verrucomicrobia	3.81159	WLMB	3.55583	0.00441369
Bacteria.Verrucomicrobia.Opitutae	3.59178	WLMB	3.34455	0.0206449
Bacteria.Verrucomicrobia.Opitutae.Puniceicoccales	3.59178	WLMB	3.34464	0.0206449
Bacteria.Verrucomicrobia.Opitutae.Puniceicoccales.Puniceicoccaceae	3.59178	WLMB	3.3447	0.0206449
